# Supplementary material for: In planta transcriptomics reveals conflicts between pattern-triggered immunity and the AlgU sigma factor regulon
Source: PLoS One. 2022 Sep 1;17(9):e0274009. doi: 10.1371/journal.pone.0274009 (PMC9436044; doi:10.1371/journal.pone.0274009)
Supplement: S2 File — (XLSX) [file pone.0274009.s002.xlsx]

## Sheet: S1 native regulon (induction)
AlgU induced and naive leaf induced	Function (resource 1)	Group	Function (additional resource)	lfc (algU KO / WT)	lfcSE	padj		Total count	group id	function
PSPTO_0082	acetylglutamate kinase	3	ArgB	-0.739269	0.153785	1.31901e-05		36	20	Hypothetical and unknown function
PSPTO_0209	diaminopimelate decarboxylase	3	LysA	-2.45089	0.245419	6.06066e-22		26	10	Transporter, permease, and lipoprotein
PSPTO_0211	L-lysine 6-monooxygenase	3	aerobactin/Siderophore biosynthesis, iron chelation	-1.71366	0.297148	1.04672e-07		23	3	Amino acid, nucleotide, lipid metablism, and energy production
PSPTO_0272	cysteine desulfurase	3	conversion of L-cysteine to L-alanine and sulfane sulfur	-1.19846	0.178489	3.15246e-10		19	8	T3SS related
PSPTO_0433	thiamine biosynthesis protein ThiS	3	Thiamine biosynthesis (Sulfur carrier protein)	-0.809722	0.224318	0.00153543		19	11	Transcription regulator
PSPTO_0437	dihydrofolate reductase	3	Purine and amino acid synthesis, requires NADPH	-0.707189	0.194973	0.00144699		16	9.1	tRNA
PSPTO_0765	hydroxydechloroatrazine ethylaminohydrolase	3	guanine deaminase	-0.481694	0.191495	0.0341775		14	9	Protein translation and folding
PSPTO_0774	beta-alanine--pyruvate aminotransferase	3		-0.858694	0.213212	0.000343107		13	6	Alginiate synthesis
PSPTO_0885	sucrose-6-phosphate hydrolase	3		-1.42794	0.256159	2.94623e-07		10	9.2	Ribosomal protein
PSPTO_0970	aminotransferase, classes I and II	3		-1.01138	0.165298	1.37551e-08		9	4	Osmotic stress
PSPTO_0984	CDP-diacylglycerol--serine O-phosphatidyltransferase	3		-0.390212	0.158023	0.0379559		6	5	T2SS strunctural
PSPTO_1749	cytidylate kinase	3		-4.67204	0.244882	6.3521e-79		6	15	Oxidative response
PSPTO_2003	cytochrome c oxidase, cbb3-type, subunit II	3		-1.35905	0.214511	3.65951e-09		5	7	Cell shape maintaince and division
PSPTO_2022	conserved protein of unknown function	3	pyrimidine/purine nucleoside phosphorylase	-0.929729	0.213404	9.18263e-05		5	14	DNA repair
PSPTO_2098	isochorismatase family protein	3		-0.525552	0.170473	0.00787204		4	16	Coronatin synthesis
PSPTO_2608	Sco1/SenC family protein	3		-0.560129	0.178261	0.00665968		3	17	Phage related
PSPTO_3430	6-pyruvoyl tetrahydrobiopterin synthase, putative	3		-0.601274	0.230251	0.0271737		2	12	Iron-sulfur cluster related
PSPTO_3831	acyl carrier protein	3		-1.08825	0.22911	1.70949e-05		2	13	Other secrection system
PSPTO_5060	oxidoreductase, acting on the CH-OH group of donors, NAD or NADP as acceptor	3	fructose-bisphosphate aldolase	-1.36857	0.230849	4.12841e-08		2	18	SOS response
PSPTO_5064	hydroxypyruvate isomerase, putative	3		-1.10744	0.223355	6.63196e-06		2	19	Antibiotic resistance and toxin/antitoxin
PSPTO_5255	carbonic anhydrase	3		-0.503811	0.186762	0.0219865		2	21	Plasmid mobility gene
PSPTO_0998	alkylphosphonate utilization operon protein PhnA, putative	3	co-occur with Fur according to string	-2.0372	0.166004	7.44529e-33
PSPTO_4314	formyltetrahydrofolate deformylase	3		-1.65044	0.200236	4.03609e-15
PSPTO_0462	glycine/betaine/L-proline ABC transporter, ATP-binding subunit	4		-2.22034	0.183099	4.3136e-32
PSPTO_0463	glycine/betaine/L-proline ABC transporter, permease protein	4		-2.06326	0.204905	2.72003e-22
PSPTO_0464	glycine betaine/L-proline ABC transporter, periplasmic substrate-binding protein	4		-1.87195	0.213904	5.55655e-17
PSPTO_4575	glycine betaine/choline OpuC ABC transporter, ATP-binding protein	4		-1.73497	0.224198	2.09742e-13
PSPTO_4576	glycine betaine/choline OpuC ABC transporter, permease protein	4		-1.87417	0.187526	5.64687e-22
PSPTO_4577	glycine betaine/choline OpuC ABC transporter, periplasmic substrate-binding protein	4		-0.517874	0.13663	0.000815216
PSPTO_4578	glycine betaine/carnitine/choline ABC transporter, permease protein	4		-0.780453	0.193641	0.000339859
PSPTO_5161	periplasmic glucan biosynthesis protein	4	Osmotic stress and iron sequest, flagella esembelly and plant signaling	-0.697766	0.15525	5.20574e-05
PSPTO_5542	periplasmic glucan biosynthesis protein, putative	4		-0.863103	0.31647	0.0203395
PSPTO_3307	general secretion pathway protein D	5		-1.33258	0.215759	9.65843e-09
PSPTO_3308	general secretion pathway protein N, putative	5		-1.4036	0.223406	5.06552e-09
PSPTO_3309	general secretion pathway protein M, putative	5		-1.13005	0.2251	4.8813e-06
PSPTO_3310	general secretion pathway protein L, putative	5		-0.811532	0.178388	4.12669e-05
PSPTO_3314	general secretion pathway protein H	5		-1.29125	0.177416	6.53463e-12
PSPTO_3315	general secretion pathway protein G	5		-4.95002	0.221503	3.6414e-108
PSPTO_0083	phosphomannomutase AlgC	6		-5.51374	0.228805	1.86906e-125
PSPTO_1232	alginate biosynthesis protein AlgA	6		-5.19916	0.282582	2.0124e-73
PSPTO_1233	alginate biosynthesis protein AlgF	6		-5.56042	0.303126	5.28504e-73
PSPTO_1234	alginate biosynthesis protein AlgJ	6		-4.75094	0.29488	2.23675e-56
PSPTO_1235	alginate biosynthesis protein AlgI	6		-5.25874	0.259466	5.24649e-89
PSPTO_1236	alginate lyase	6		-4.92682	0.262233	1.54202e-76
PSPTO_1237	alginate biosynthesis protein AlgX	6		-6.20878	0.255154	7.05943e-128
PSPTO_1238	alginate biosynthesis protein AlgG	6		-6.92239	0.302128	1.17906e-113
PSPTO_1239	alginate biosynthesis protein AlgE	6		-5.79015	0.279612	7.29278e-93
PSPTO_1240	alginate biosynthesis protein AlgK	6		-5.73476	0.248377	2.43432e-115
PSPTO_1241	alginate biosynthesis protein Alg44	6		-6.15918	0.266531	1.65875e-115
PSPTO_1242	alginate biosynthesis protein Alg8	6		-1.07607	0.215233	5.40027e-06
PSPTO_1243	GDP-mannose 6-dehydrogenase AlgD	6		-0.651569	0.217424	0.0100254
PSPTO_0469	conserved protein of unknown function	7	cell division protein ZapA	-0.486209	0.145133	0.00354256
PSPTO_1705	NLP/P60 family protein	7	cell wall hydrolase	-0.448863	0.169557	0.0248856
PSPTO_3349	cell division protein FtsK	7		-0.609059	0.181807	0.00354256
PSPTO_4472	rod shape-determining protein MreB	7		-0.84612	0.260112	0.00481884
PSPTO_5044	NLP/P60 family protein	7		-1.05165	0.2425	9.98367e-05
PSPTO_0501	type III effector HopU1	8	GRP7 and GRP8/gene transcript	-1.30862	0.23051	1.70395e-07
PSPTO_0502	type III effector HopF2	8	BAK1 and MKK5/PTI	-1.36196	0.30279	5.12564e-05
PSPTO_0503	type III chaperone protein ShcF	8		-0.814456	0.307734	0.0249062
PSPTO_0588	type III effector HopH1	8		-1.76356	0.37637	2.27953e-05
PSPTO_0589	type III effector HopC1	8		-1.48614	0.292518	3.66444e-06
PSPTO_0901	type III effector HopAG1	8		-1.77959	0.19322	9.50803e-19
PSPTO_1022	type III effector HopAM1-1	8	ABA response	-1.66486	0.252527	7.10409e-10
PSPTO_1381	type III helper protein HrpA1	8		-1.11823	0.294441	0.000795232
PSPTO_1387	type III secretion protein HrpF	8		-1.6364	0.224512	6.08335e-12
PSPTO_1568	type III effector HopAF1	8	MTN1 and MTN2/Ethylene	-1.90912	0.353871	7.63929e-07
PSPTO_4001	type III effector protein AvrPto1	8		-0.822021	0.306357	0.0227922
PSPTO_4331	type III effector HopE1	8	MAP65/microtubule	-0.867196	0.278294	0.00717274
PSPTO_4691	type III effector HopAD1	8		-0.950146	0.353543	0.0225386
PSPTO_4720	type III effector HopV1	8		-0.940913	0.329501	0.0145026
PSPTO_4721	type III chaperone ShcV	8		-0.80085	0.273527	0.0119611
PSPTO_4724	type III effector HopD	8		-1.11132	0.231867	1.40751e-05
PSPTO_4727	type III effector HopG1	8	Kinesin/actin	-1.08107	0.338967	0.00585553
PSPTO_4732	type III effector HopQ1-2	8		-1.48614	0.292518	3.66444e-06
PSPTOA0005	type III effector HopAM1-2	8	ABA response	-0.617031	0.206778	0.0103454
PSPTO_0177	polypeptide deformylase	9	protein synthesize/folding	-0.55108	0.214059	0.0297044
PSPTO_1171	peptidyl-prolyl cis-trans isomerase, FKBP-type	9		-1.55874	0.249061	5.8724e-09
PSPTO_1266	DNA-binding protein HU family	9	Stimulate protein translation (wiki)	-0.897177	0.268872	0.00370392
PSPTO_1765	translation elongation factor P	9		-0.77328	0.182195	0.000147466
PSPTO_2265	transcription elongation factor GreB	9		-0.557882	0.181921	0.00823622
PSPTO_2379	translation initiation factor IF-3	9		-1.46731	0.196057	1.42972e-12
PSPTO_3028	peptidyl-prolyl cis-trans isomerase C	9		-1.75559	0.330083	1.13619e-06
PSPTO_3352	translation initiation factor IF-1	9		-1.34592	0.181917	2.70351e-12
PSPTO_3890	peptidyl-prolyl cis-trans isomerase, FKBP-type	9		-0.771746	0.29	0.0239828
PSPTO_4376	chaperonin, 60 kDa	9		-0.627813	0.226076	0.0178238
PSPTO_4481	conserved hypothetical protein	9	class I SAM-dependent rRNA methyltransferase (ribosome related)	-1.14572	0.299505	0.00071703
PSPTO_4499	conserved hypothetical protein TIGR00253	9	YhbY family RNA-binding protein (ribosome related)	-0.854152	0.305381	0.0169792
PSPTO_4515	SsrA-binding protein	9	Binds to tmRNA	-0.740539	0.231899	0.00579488
PSPTO_4942	hfq protein	9		-0.875587	0.314746	0.0175977
PSPTO_t08	tRNA-Trp	9.1		-1.68765	0.301123	2.50909e-07
PSPTO_t11	tRNA-Asn	9.1		-3.90783	0.352443	6.76454e-27
PSPTO_t17	tRNA-Met	9.1		-1.1932	0.291267	0.0002659
PSPTO_t18	tRNA-Gln	9.1		-3.20719	0.317082	1.72481e-22
PSPTO_t20	tRNA-Glu	9.1		-1.42581	0.26672	9.8827e-07
PSPTO_t22	tRNA-Glu	9.1		-0.91359	0.310169	0.011471
PSPTO_t25	tRNA-Arg	9.1		-1.08693	0.32429	0.00353042
PSPTO_t26	tRNA-Arg	9.1		-1.04473	0.213382	8.85252e-06
PSPTO_t30	tRNA-Glu	9.1		-4.42168	0.468246	1.10845e-19
PSPTO_t34	tRNA-Val	9.1		-4.42448	0.449641	2.56557e-21
PSPTO_t35	tRNA-Val	9.1		-1.22335	0.435074	0.0163011
PSPTO_t39	tRNA-Asn	9.1		-1.44692	0.351761	0.000249517
PSPTO_t41	tRNA-Ala	9.1		-1.73263	0.287323	2.31391e-08
PSPTO_t45	tRNA-Arg	9.1		-1.34433	0.305638	7.71351e-05
PSPTO_t50	tRNA-Val	9.1		-1.44692	0.351761	0.000249517
PSPTO_t62	tRNA-Ala	9.1		-0.811341	0.202228	0.000364684
PSPTO_0089	ribosomal protein L28	9.2		-0.591149	0.204885	0.0133281
PSPTO_0090	ribosomal protein L33	9.2		-1.11963	0.301953	0.00109257
PSPTO_0539	ribosomal protein S21	9.2		-1.92437	0.347039	3.45661e-07
PSPTO_0802	ribosomal protein S20	9.2		-0.546952	0.212647	0.0298879
PSPTO_2380	ribosomal protein L35	9.2		-0.695044	0.231579	0.00989916
PSPTO_2381	ribosomal protein L20	9.2		-1.46582	0.264234	3.42449e-07
PSPTO_3835	ribosomal protein L32	9.2		-0.924591	0.225563	0.000263987
PSPTO_4487	ribosomal protein S15	9.2		-1.6934	0.310041	5.35652e-07
PSPTO_5136	ribosomal protein L31	9.2		-1.02851	0.284183	0.00148673
PSPTO_5615	ribosomal protein L34	9.2		-0.871986	0.215438	0.000319741
PSPTO_0062	citrate transporter	10		-2.11347	0.331884	2.97791e-09
PSPTO_0210	membrane protein, putative	10	DMT family transporter	-0.57896	0.193836	0.0102898
PSPTO_0226	lipoprotein LppL	10		-1.48245	0.212548	5.50019e-11
PSPTO_0886	maltose/maltodextrin ABC transporter, ATP-binding protein	10		-1.35755	0.236274	1.17987e-07
PSPTO_0887	sugar ABC transporter, permease protein	10		-0.781981	0.200277	0.00053991
PSPTO_0888	sugar ABC transporter, permease protein	10		-1.19255	0.200665	3.79725e-08
PSPTO_0889	sugar ABC transporter, periplasmic sugar-binding protein	10		-1.87994	0.188328	6.2904e-22
PSPTO_0890	sucrose porin precursor	10		-0.674768	0.27524	0.0395144
PSPTO_0893	outer membrane protein P1, putative	10		-7.20118	0.230623	9.31004e-211
PSPTO_2207	lipoprotein, putative	10		-2.45742	0.270708	3.17284e-18
PSPTO_2375	lipoprotein, putative	10	Peptidase inhibitor I78 family	-0.807993	0.18161	6.26483e-05
PSPTO_2749	conserved hypothetical protein	10	outer membrane protein assembly factor	-1.75723	0.241455	6.53463e-12
PSPTO_2767	lipopolysaccharide core biosynthesis domain protein	10		-0.523699	0.149123	0.00212786
PSPTO_3348	outer membrane lipoprotein carrier protein	10		-0.648396	0.251312	0.0293016
PSPTO_3565	gluconate permease	10		-0.778777	0.247752	0.00664197
PSPTO_4232	TctC protein, putative	10	Tripartite tricarboxylate transporter family receptor	-0.547657	0.221427	0.0375927
PSPTO_4234	membrane protein TctA, putative	10	tripartite tricarboxylate transporter permease	-2.27799	0.402224	1.83629e-07
PSPTO_4266	membrane protein, putative	10		-0.740109	0.269366	0.0192506
PSPTO_4280	membrane protein, putative	10	nickel/cobalt efflux protein RcnA	-0.586966	0.144629	0.000308111
PSPTO_4392	mechanosensitive ion channel family protein	10		-0.528952	0.216386	0.0401214
PSPTO_4975	cytosine/purine/uracil/thiamine/allantoin permease family protein	10		-0.700034	0.219366	0.00583083
PSPTO_5063	gluconate transporter family protein	10		-0.589463	0.186304	0.00629924
PSPTO_5252	DedA family protein	10	transporter	-0.641907	0.239437	0.022912
PSPTO_5360	amino acid ABC transporter, permease protein	10		-0.656622	0.211977	0.00753562
PSPTOA0037	major facilitator family transporter	10		-0.658636	0.182775	0.0015655
PSPTO_4117	ompA family protein	10		-0.546172	0.227501	0.0441613
PSPTO_0100	leucine-responsive regulatory protein	11	Lrp/AsnC ligand binding domain-containing protein	-0.995281	0.247086	0.000342518
PSPTO_0689	conserved protein of unknown function	11	transcriptional regulator NrdR	-0.965306	0.211164	3.78013e-05
PSPTO_0716	DNA-binding protein	11	transcriptional regulator	-1.44572	0.363001	0.000407198
PSPTO_0717	DNA-binding protein	11	transcriptional regulator	-2.88829	0.242512	5.59495e-31
PSPTO_1404	RNA polymerase sigma factor HrpL	11		-1.068	0.233231	3.64722e-05
PSPTO_1847	transcriptional repressor, putative	11		-0.920296	0.250187	0.0012118
PSPTO_2404	transcriptional regulator, ArsR family	11		-0.44363	0.180017	0.0383723
PSPTO_3563	gluconate utilization system GNT-I transcriptional repressor	11		-1.849	0.352643	1.6576e-06
PSPTO_3773	transcriptional regulator, GntR family	11		-1.74412	0.322165	6.89168e-07
PSPTO_4267	transcriptional regulator, TetR family	11		-2.35237	0.299201	8.02272e-14
PSPTO_4279	conserved protein of unknown function	11	metal-sensing transcriptional repressor	-0.530022	0.140286	0.000852877
PSPTO_4315	transcriptional regulator, putative	11		-1.11343	0.19277	9.95076e-08
PSPTO_4443	STAS domain protein	11	Sulfate Transporter and Anti-Sigma factor antagonist (STAS) domain	-1.19493	0.261857	3.90174e-05
PSPTO_4508	ferric uptake regulation protein	11	fur (ferric iron uptake transcriptional regulator)	-1.03577	0.264729	0.000525882
PSPTO_4523	transcriptional regulator, AsnC family	11		-1.41952	0.251997	2.15865e-07
PSPTOA0035	GntR family transcriptional regulator	11		-0.774328	0.229586	0.00330561
PSPTOA0039	PbsX family transcriptional regulator	11		-1.93332	0.239183	1.44535e-14
PSPTO_2376	cold shock domain family protein	11		-0.991295	0.221117	5.4402e-05
PSPTO_4145	cold shock protein CapB	11		-0.938525	0.23851	0.000485069
PSPTO_0099	conserved hypothetical protein	12	YkgJ family cysteine cluster protein, iron-sulfur	-0.628469	0.235993	0.0238672
PSPTO_4159	bacterioferritin-associated ferredoxin	12	iron-sulfur	-0.431345	0.174338	0.037537
PSPTO_1414	preprotein translocase, YajC subunit	13		-0.641689	0.166428	0.000646311
PSPTO_2750	conserved hypothetical protein	13	translocation/assembly module TamB	-0.589464	0.162388	0.00143623
PSPTO_2037	Smr domain protein	14	nicking endonuclease activity	-1.02635	0.223507	3.453e-05
PSPTO_3347	ATPase, AAA family	14	replication-associated recombination protein A	-0.498616	0.181821	0.019528
PSPTO_3723	DNA-binding protein HU-beta	14		-1.48107	0.210341	3.48843e-11
PSPTO_3983	Dps family protein	14	DNA-binding proteins from starved cells	-0.706894	0.172527	0.000265684
PSPTO_4830	methylpurine-DNA glycosylase family protein	14		-0.606939	0.192067	0.00634219
PSPTO_1633	asparagine synthetase, glutamine-hydrolyzing	15		-0.688884	0.291594	0.04804
PSPTO_4161	glutaredoxin-related protein	15	iron-sulfur related	-0.601821	0.229297	0.0263748
PSPTO_4363	superoxide dismutase, Fe	15		-1.88906	0.286805	7.38731e-10
PSPTO_5243	thioredoxin	15		-1.11799	0.228715	9.20018e-06
PSPTO_5343	conserved protein of unknown function	15	oxidative damage protection protein	-0.532095	0.201047	0.0249062
PSPTO_1632	acetyltransferase, GNAT family	15		-0.818984	0.232568	0.00206066
PSPTO_4703	type III effector HopAQ1	16	coronatine operon	-2.00463	0.253028	5.07678e-14
PSPTO_4687	coronafacic acid polyketide synthetase II	16		-1.22665	0.190874	2.06579e-09
PSPTO_4707	coronamic acid synthetase CmaD	16		-1.28374	0.186467	1.01268e-10
PSPTO_4723	conserved protein of unknown function	16	coronamic acid biosynthesis protein CmaL	-3.3255	0.185474	9.37223e-70
PSPTO_1197	conserved protein of unknown function	18	YebG family protein (SOS response)	-2.09269	0.288542	7.83732e-12
PSPTO_3421	repressor protein c2	18	Peptidase S24 LexA-like protein (SOS response)	-1.42868	0.188737	7.5004e-13
PSPTO_1057	conserved protein of unknown function	19	putative toxin-antitoxin system toxin component, PIN family	-0.714146	0.15136	1.97521e-05
PSPTO_1362	conserved protein of unknown function	19	VOC family protein (Antibiotic Bm resistance)	-1.51596	0.336632	5.01956e-05
PSPTO_5013	conserved protein of unknown function	20	M48 family metallopeptidase	-0.77703	0.263723	0.0114509
PSPTO_0232	conserved hypothetical protein	20		-1.52648	0.272255	2.4918e-07
PSPTO_0367	conserved hypothetical protein	20		-1.4147	0.290776	1.02519e-05
PSPTO_0468	conserved protein of unknown function	20		-0.461381	0.181388	0.0319756
PSPTO_0991	conserved hypothetical protein	20		-0.627638	0.194858	0.00531398
PSPTO_1058	conserved protein of unknown function	20		-1.28022	0.446958	0.0141595
PSPTO_1167	conserved hypothetical protein	20		-1.83839	0.285109	1.81789e-09
PSPTO_1210	conserved domain protein	20		-0.557128	0.172821	0.00527073
PSPTO_1590	conserved hypothetical protein	20		-0.915596	0.205813	6.2683e-05
PSPTO_1609	conserved protein of unknown function	20		-1.313	0.314584	0.000195658
PSPTO_1774	protein of unknown function	20		-0.748639	0.230436	0.00488179
PSPTO_1805	conserved hypothetical protein	20		-0.749114	0.209375	0.0017111
PSPTO_2024	conserved domain protein	20		-1.82474	0.305501	3.21346e-08
PSPTO_2315	conserved protein of unknown function	20		-1.17251	0.301156	0.000563048
PSPTO_2334	conserved protein of unknown function	20		-0.721192	0.284311	0.032438
PSPTO_2360	protein of unknown function	20		-1.30675	0.184778	2.83324e-11
PSPTO_2768	hypothetical protein	20		-0.988454	0.292209	0.00320504
PSPTO_3116	conserved domain protein	20		-1.26054	0.142365	2.2835e-17
PSPTO_3858	conserved protein of unknown function	20		-1.47455	0.22937	2.04157e-09
PSPTO_3896	hypothetical protein	20		-2.55159	0.353983	1.07955e-11
PSPTO_4379	cytoplasmic membrane family protein	20		-0.992618	0.193729	2.97175e-06
PSPTO_4381	conserved protein of unknown function	20		-0.797794	0.266321	0.0100504
PSPTO_4384	protein of unknown function	20		-1.81895	0.38674	2.1008e-05
PSPTO_4733	protein of unknown function	20		-1.63511	0.384657	0.000143382
PSPTO_4741	hypothetical protein	20		-3.57319	0.265597	1.88112e-39
PSPTO_4743	hypothetical protein	20		-1.66108	0.350492	1.79361e-05
PSPTO_5201	hypothetical protein	20		-1.05857	0.199835	1.26096e-06
PSPTO_5207	conserved hypothetical protein	20		-1.34131	0.305688	8.04949e-05
PSPTO_5619	hypothetical protein	20		-1.37001	0.289813	1.89811e-05
PSPTO_5620	hypothetical protein	20		-0.540014	0.177729	0.00889329
PSPTO_5622	hypothetical protein	20		-1.25728	0.321446	0.000527427
PSPTO_5630	protein of unknown function	20		-3.18683	0.37004	1.79915e-16
PSPTO_5633	conserved protein of unknown function	20		-0.872234	0.275434	0.00625715
PSPTO_5634	conserved protein of unknown function	20		-1.68376	0.213931	7.52911e-14
PSPTO_B0003	hypothetical protein	20		-0.736888	0.2635	0.016994
PSPTOA0038	hypothetical protein	20		-0.793168	0.199571	0.00041888
PSPTO_B0032	mobC protein	21		-0.729322	0.213991	0.0029723
PSPTOA0027	mobilization protein MobC, putative	21		-0.793168	0.199571	0.00041888
PSPTO_3995	abortive infection protein, internal deletion	17	phage toxin	-1.65328	0.261951	4.26754e-09
PSPTO_4742	site-specific recombinase, phage integrase family	17		-1.00135	0.177091	1.92141e-07
PSPTO_4744	site-specific recombinase, phage integrase family	17		-0.677525	0.273857	0.0375374

## Sheet: S2 native regulon (suppression)
AlgU suppressed and naive leaf suppressed	Function (resource 1)	Group	Function (additional resource)	lfc (algU KO / WT)	lfcSE	padj		Total count	group id	function
PSPTO_1923	conserved protein of unknown function	1	flagellar brake protein	0.911192	0.228334	0.000395069		35	3	Hypothetical and unknown function
PSPTO_1944	flagellar hook-associated protein FlgK	1		0.720619	0.294521	0.0399487		32	8	Amino acid, nucleotide, and lipid metabolism, and energy production
PSPTO_1950	flagellin FlaG, putative	1		1.91274	0.313844	1.58628e-08		14	4	Transporter, permease, and lipoprotein
PSPTO_1951	flagellar hook-associated protein FliD	1		0.96356	0.264239	0.0013503		13	5	Transcription regulator
PSPTO_1953	conserved protein of unknown function	1	flagellar protein FliT	0.791209	0.286761	0.0186476		11	1	Flagella related
PSPTO_1961	flagellum-specific ATP synthase FliI	1		0.623878	0.193308	0.00520854		10	2	Chemotaxis
PSPTO_1971	flagellar protein FliO	1		0.867852	0.218204	0.000414869		10	7	Receptor and signal transduction
PSPTO_1972	flagellar biosynthetic protein FliP	1		0.844965	0.255791	0.00411572		8	12	Conjugal transfer protein
PSPTO_1973	flagellar biosynthetic protein FliQ	1		0.832543	0.237646	0.00218822		6	10	Protein translation, folding, and protease
PSPTO_2228	outer membrane usher protein fimD	1	fimbrial biogenesis	0.639736	0.142456	5.2836e-05		5	11	Phage or transposase
PSPTO_4156	sodium-type flagellar protein MotY, putative	1		0.781805	0.241456	0.00506509		3	6	GGDEF domain containing protein
PSPTO_0915	chemotaxis protein CheY	2		0.891193	0.363123	0.0392782		3	13	DNA modification
PSPTO_1928	chemotaxis protein methyltransferase CheR	2		0.776888	0.208165	0.00100419		3	14	Sulfur metablism or iron-sulfur cluster related
PSPTO_1980	chemotaxis protein CheY	2		1.2212	0.234804	2.03851e-06		1	9	Antibiotic synthesis
PSPTO_1982	chemotaxis sensor histidine kinase CheA	2		0.848304	0.278788	0.00879842
PSPTO_1983	protein-glutamate methylesterase CheB	2		0.884955	0.247942	0.00176093
PSPTO_1984	chemotaxis motA protein	2		0.566793	0.203066	0.017199
PSPTO_1986	ParA family protein	2	chromosome segregation tied to chemotaxis? (string)	0.58362	0.248055	0.0491283
PSPTO_2448	methyl-accepting chemotaxis protein	2		0.831961	0.279508	0.0105485
PSPTO_3524	chemotaxis protein CheV, putative	2		0.706468	0.284067	0.0364555
PSPTO_5553	methyl-accepting chemotaxis protein	2		0.875866	0.273307	0.00560316
PSPTO_0091	conserved protein of unknown function	3		1.18133	0.145571	1.13258e-14
PSPTO_0555	conserved protein of unknown function	3		0.448381	0.172179	0.0276591
PSPTO_0878	conserved domain protein	3		0.550085	0.221285	0.0365443
PSPTO_1137	hypothetical protein	3		1.20129	0.360696	0.00378086
PSPTO_1321	hypothetical protein	3		1.60055	0.273303	6.26829e-08
PSPTO_1989	conserved protein of unknown function	3		0.692053	0.237143	0.0122667
PSPTO_2058	protein of unknown function	3		1.36761	0.310205	7.42951e-05
PSPTO_2078	hypothetical protein	3		0.742011	0.274711	0.0218081
PSPTO_2142	conserved protein of unknown function	3		0.816313	0.331681	0.0386071
PSPTO_2260	conserved protein of unknown function	3		1.00509	0.209303	1.34677e-05
PSPTO_2648	protein of unknown function	3		0.501274	0.192951	0.0280372
PSPTO_2888	conserved domain protein	3		0.765832	0.275098	0.0175216
PSPTO_3415	conserved domain protein	3		1.07025	0.436264	0.039353
PSPTO_3513	conserved protein of unknown function	3		0.588546	0.156436	0.000903107
PSPTO_3548	conserved protein of unknown function	3	MBL fold metallo-hydrolase	0.824661	0.258437	0.00583083
PSPTO_3567	hypothetical protein	3		1.51292	0.218077	7.03508e-11
PSPTO_3571	hypothetical protein	3		1.27002	0.369116	0.00266757
PSPTO_3606	hypothetical protein	3		4.28373	0.305824	9.78715e-43
PSPTO_3697	hypothetical protein	3		0.929218	0.305929	0.00891247
PSPTO_3736	conserved hypothetical protein	3		1.40293	0.335479	0.000189699
PSPTO_3820	conserved protein of unknown function	3		0.710308	0.242517	0.0119362
PSPTO_4364	hypothetical protein	3		4.27739	0.276005	3.48191e-52
PSPTO_4552	hypothetical protein	3		0.658654	0.275742	0.0453828
PSPTO_4605	conserved protein of unknown function	3		0.643003	0.18769	0.00280544
PSPTO_4925	conserved protein of unknown function	3		0.418642	0.173323	0.0426668
PSPTO_5073	protein of unknown function	3		3.24506	0.429669	8.53468e-13
PSPTO_5175	protein of unknown function	3		0.702499	0.278774	0.0338265
PSPTO_5257	protein of unknown function	3		0.42303	0.176703	0.0448724
PSPTO_5455	conserved hypothetical protein	3		1.17794	0.344346	0.00284913
PSPTO_B0023	hypothetical protein	3		0.550282	0.163741	0.00343517
PSPTOA0033	hypothetical protein	3		1.31349	0.231236	1.67556e-07
PSPTOA0046	hypothetical protein	3		1.29932	0.329138	0.000463343
PSPTOA0049	DNA primase, putative	3	pseudo	0.921479	0.173906	1.25312e-06
PSPTOA0070	hypothetical protein	3		0.641249	0.201371	0.00594255
PSPTO_4127	SEC-C motif domain protein	3	metal binding domain, function unknown	0.540408	0.193362	0.0170265
PSPTO_0218	ammonium transporter	4		0.954902	0.249069	0.000695536
PSPTO_1255	amino acid ABC transporter, periplasmic amino acid-binding protein	4		0.965485	0.319247	0.00927757
PSPTO_1917	major facilitator family transporter	4		0.59085	0.181013	0.00464907
PSPTO_2731	periplasmic sugar-binding domain protein	4	ABC transporter substrate-binding protein	0.676193	0.166681	0.000309645
PSPTO_2876	ABC transporter, permease protein, putative	4		0.710681	0.257911	0.0188434
PSPTO_3059	glycine betaine/L-proline ABC transporter, permease protein	4		1.23285	0.280085	7.62253e-05
PSPTO_3739	ABC transporter, ATP-binding protein	4		1.11164	0.289825	0.000692719
PSPTO_3740	ABC transporter, ATP-binding protein	4		1.15702	0.274297	0.000163874
PSPTO_4137	amino acid ABC transporter, permease protein	4		0.822595	0.260914	0.00647311
PSPTO_5279	cadmium-translocating P-type ATPase	4		1.10894	0.314554	0.00203518
PSPTO_5318	outer membrane porin, OprD family	4		0.950089	0.274713	0.002518
PSPTO_5340	MFS permease-like protein	4		0.781054	0.289733	0.0220694
PSPTO_5377	membrane protein, putative	4	divalent metal cation (Mn and Fe) transporter	0.616382	0.222339	0.0180436
PSPTO_3821	lipoprotein, putative	4		0.740588	0.26746	0.0181961
PSPTO_0801	creA protein	5		0.594109	0.164486	0.00152506
PSPTO_0914	STAS domain protein	5	anti-anti-sigma factor	0.876575	0.370665	0.047775
PSPTO_1954	transcriptional regulator FleQ	5		0.4537	0.186769	0.0415114
PSPTO_1964	response regulator	5		0.558597	0.207217	0.0220694
PSPTO_2118	anti-anti-sigma factor, putative	5		0.553247	0.141106	0.000509231
PSPTO_2259	sigma-54 dependent transcriptional regulator	5		0.884969	0.152739	8.95661e-08
PSPTO_2316	sensor histidine kinase/response regulator	5		0.941301	0.170607	3.99971e-07
PSPTO_2828	transcriptional regulator SyrR	5		1.55066	0.259499	3.16876e-08
PSPTO_3040	transcriptional regulator, LysR family	5		0.425068	0.162065	0.0264867
PSPTO_3074	transcriptional regulator, AraC family	5		0.702917	0.236924	0.0108446
PSPTO_3526	DNA-binding response regulator, LuxR family	5		0.840716	0.146792	1.29933e-07
PSPTO_5176	RNA polymerase sigma-70 family protein	5		0.800259	0.230374	0.00238808
PSPTO_5482	response regulator	5		0.747497	0.2948	0.0324836
PSPTO_1305	GGDEF domain protein	6		1.42464	0.302166	1.9973e-05
PSPTO_2907	GGDEF domain/EAL domain protein	6		0.58892	0.207632	0.0152147
PSPTOA0034	GGDEF domain/EAL domain-containing protein	6		1.02167	0.242775	0.000170765
PSPTO_0671	TonB-dependent receptor, putative	7		0.551558	0.162738	0.00313556
PSPTO_1040	sensory box protein	7		0.718525	0.296583	0.0420014
PSPTO_1605	sensory box histidine kinase	7		0.520674	0.141045	0.00115713
PSPTO_1902	bacteriophytochrome histidine kinase	7		0.45221	0.160012	0.0156836
PSPTO_1912	sensor histidine kinase	7		0.686971	0.268972	0.0312398
PSPTO_1955	sensor histidine kinase FleS	7		0.645295	0.259836	0.0367357
PSPTO_2152	TonB-dependent siderophore receptor, putative	7		0.841074	0.324031	0.0281673
PSPTO_3238	tonB protein, putative	7		1.25707	0.259303	1.11385e-05
PSPTO_3604	heavy metal sensor histidine kinase	7		0.651097	0.212657	0.00835505
PSPTO_3696	sensory box histidine kinase/response regulator	7		0.974681	0.296234	0.00428389
PSPTO_1776	conserved hypothetical protein	8	Class III extradiol dioxygenase	1.38552	0.19799	4.71251e-11
PSPTO_5456	hypothetical protein	8	diiron oxygenase	0.677989	0.22662	0.0101588
PSPTO_0258	D-isomer specific 2-hydroxyacid dehydrogenase family protein	8		0.88264	0.249814	0.00198658
PSPTO_0418	coniferyl aldehyde dehydrogenase	8		0.491034	0.146301	0.00348421
PSPTO_0800	glutamate 5-kinase	8		0.606216	0.173005	0.002184
PSPTO_1007	GDP-6-deoxy-D-lyxo-4-hexulose reductase	8	fructose and mannose metabolism	0.557502	0.176317	0.00632557
PSPTO_1009	isochorismatase family protein	8		0.632156	0.229004	0.0185925
PSPTO_1248	molybdenum cofactor biosynthesis protein D	8	The metal element Mo imbedded in a pterin. Some are related to sulfur	0.635615	0.192308	0.00409162
PSPTO_1602	cytosine deaminase	8		0.51354	0.179818	0.014496
PSPTO_1754	UDP-glucose 4-epimerase, putative	8		0.484972	0.153475	0.00634219
PSPTO_1914	oxidoreductase, short chain dehydrogenase/reductase family	8	fatty acid synthesis	0.74682	0.253916	0.0115861
PSPTO_1915	bacterial transferase, hexapeptide repeat protein	8	CMP-sialic acid synthesis	0.765312	0.286328	0.0233291
PSPTO_2156	renal dipeptidase family protein	8	Membrane dipeptidase (Pyoverdines, fluorescent siderophores of pseudomonads under iron-limiting conditions)	0.754303	0.306215	0.0384115
PSPTO_2261	racemase, putative	8		0.702299	0.239899	0.0119687
PSPTO_2300	uroporphyrin-III C-methyltransferase	8	Vitamin B12 synthesis (plants don't produce B12?)	4.64066	0.196471	1.13684e-120
PSPTO_2701	fructokinase	8		0.733077	0.203304	0.00155452
PSPTO_2736	biotin carboxylase/biotin-containing subunit	8		1.06065	0.31001	0.00284913
PSPTO_2737	enoyl-CoA hydratase/isomerase family protein	8	breakdown of leucine to yield acetyl CoA	0.785451	0.300416	0.0270222
PSPTO_2738	carboxyl transferase domain protein	8	breakdown of leucine to yield acetyl CoA	0.794196	0.307571	0.0291539
PSPTO_2806	dienelactone hydrolase family protein	8	chlorocatechols catabolic	0.587383	0.189201	0.00739313
PSPTO_3154	precorrin-4 C11-methyltransferase	8	part of vitamin B12 synthesis	0.669443	0.17953	0.00101523
PSPTO_3493	iolH protein	8	sugar phosphate isomerase	0.576313	0.206026	0.0169744
PSPTO_3506	phosphorylase, family 2	8	Purine metabolism	0.622443	0.143983	0.000105976
PSPTO_3706	acyl-CoA dehydrogenase	8	fatty acid β-oxidation	0.644054	0.246868	0.0273411
PSPTO_4168	glycerol kinase	8		1.06451	0.441935	0.0432859
PSPTO_4170	glycerol-3-phosphate dehydrogenase	8		1.1912	0.443836	0.0227588
PSPTO_5072	cytochrome b561, putative	8		2.10787	0.368601	1.36005e-07
PSPTO_1174	glycosyl transferase, group 1 family protein	8		0.833401	0.246704	0.00324947
PSPTO_1863	hydrolase, alpha/beta fold family	8		0.820813	0.258874	0.00619831
PSPTO_2354	glycosyl transferase, group 2 family protein	8		0.862373	0.19327	5.92783e-05
PSPTO_3605	lyase, putative	8	Alginate lyase	0.934477	0.318916	0.0118951
PSPTO_3600	oxidoreductase, molybdopterin-binding protein	8	signal sequence containing, sulfite oxidase	1.14733	0.245949	2.50463e-05
PSPTO_4893	tabtoxin resistance protein	9	GNAT family N-acetyltransferase	0.648043	0.182958	0.0019311
PSPTO_4924	transglutaminase-like domain protein	10	crosslinking proteins	0.595227	0.188583	0.0064125
PSPTO_0135	peptidyl-prolyl cis-trans isomerase, FKBP-type	10	chaperone	0.374746	0.158418	0.0477318
PSPTO_2829	non-ribosomal peptide synthetase SyfA	10		1.40674	0.416815	0.00328199
PSPTO_3332	alkaline metalloendoprotease	10	secreted protease?	0.681348	0.251766	0.0215278
PSPTO_4540	proline iminopeptidase, putative	10		0.430174	0.167541	0.0302038
PSPTO_5457	ornithine acetyl transferase inhibitor	10	non-ribosomal peptide synthetase	0.623003	0.182122	0.00284913
PSPTO_3392	conserved hypothetical protein	11	phage tail protein	0.681316	0.273139	0.0358379
PSPTO_1477	ISPsy6, transposase	11		1.25596	0.141216	1.62375e-17
PSPTO_2204	ISPsy6, transposase	11		1.22574	0.140842	8.36786e-17
PSPTO_4604	site-specific recombinase, phage integrase family	11		0.657711	0.20984	0.00680703
PSPTOA0004	phage integrase family site specific recombinase	11		0.489981	0.201655	0.0414631
PSPTO_0866	hypothetical protein	12	conjugative transfer region protein	0.901754	0.284163	0.00614704
PSPTO_B0007	PilM protein, putative	12	type IV pilus biogenesis protein	0.496767	0.186368	0.0237404
PSPTO_B0056	traK protein	12		1.0034	0.224788	5.88782e-05
PSPTO_B0059	traM protein	12		1.11519	0.245723	4.32095e-05
PSPTO_B0062	traP protein	12		0.68901	0.223626	0.00790975
PSPTOA0048	traK protein	12		1.27356	0.206168	9.64761e-09
PSPTOA0051	traM protein	12	Type-IV b secretion system, inner-membrane complex component	1.14159	0.242034	1.98442e-05
PSPTOA0054	traP protein	12	conjugal transfer protein	0.699709	0.228338	0.0082931
PSPTO_3427	C-5 cytosine-specific DNA methylase family protein	13		0.750358	0.188924	0.000422817
PSPTO_3824	deoxyribonuclease, TatD family	13	exonuclease, DNA repair	0.353286	0.138769	0.031803
PSPTOA0047	endonuclease	13		0.880049	0.329146	0.0233056
PSPTO_0420	rhodanese-like domain protein	14	sulphurtransferase, cyanide detoxification, biosynthesis of thiosulfate, production of the signalling molecule hydrogen sulfide, or the degradation of cysteine	0.549933	0.213219	0.0293583
PSPTO_2805	oxidoreductase, FAD-binding, putative	14	Fe-S oxidoreductase	0.562247	0.191874	0.0118951
PSPTO_3601	conserved hypothetical protein	14	Thiosulfate reductase cytochrome b subunit [Inorganic ion transport and metabolism]	1.01458	0.213196	1.64663e-05

## Sheet: S3 PTI inhibited genes from S1 
AlgU induction native regulon and PTI suppressed	Function (resource 1)	Group	lfc (PTI/naive)	lfcSE	padj		Native regulon	Percent of native regulon	total count	group id	function
PSPTO_0082	acetylglutamate kinase	3	-0.620566	0.139838	6.4829e-05		26	0.615385	16	10	Transporter, permease, and lipoprotein
PSPTO_0209	diaminopimelate decarboxylase	3	-2.97232	0.268133	5.22514e-26		13	1	13	6	Alginiate synthesis
PSPTO_0211	L-lysine 6-monooxygenase	3	-2.28688	0.197484	2.46857e-28		36	0.361111	13	20	Hypothetical and unknown function
PSPTO_0433	thiamine biosynthesis protein ThiS	3	-0.99498	0.255524	0.000512889		23	0.521739	12	3	Amino acid, nucleotide, lipid metablism, and energy production
PSPTO_0885	sucrose-6-phosphate hydrolase	3	-1.89807	0.260478	1.48176e-11		19	0.578947	11	8	T3SS related
PSPTO_0984	CDP-diacylglycerol--serine O-phosphatidyltransferase	3	-0.412279	0.141008	0.0110502		14	0.785714	11	9	Protein translation and folding
PSPTO_2003	cytochrome c oxidase, cbb3-type, subunit II	3	-0.548901	0.200306	0.018075		10	0.9	9	9.2	Ribosomal protein
PSPTO_2022	conserved protein of unknown function	3	-0.807627	0.194218	0.000196817		19	0.473684	9	11	Transcription regulator
PSPTO_2098	isochorismatase family protein	3	-0.435778	0.162979	0.0213538		9	0.888889	8	4	Osmotic stress
PSPTO_3831	acyl carrier protein	3	-0.634368	0.187021	0.00279243		4	1	4	16	Coronatin synthesis
PSPTO_0462	glycine/betaine/L-proline ABC transporter, ATP-binding subunit	4	-0.54846	0.174089	0.00579068		6	0.5	3	5	T2SS strunctural
PSPTO_0463	glycine/betaine/L-proline ABC transporter, permease protein	4	-0.645795	0.181025	0.00157155		3	1	3	17	Phage related
PSPTO_0464	glycine betaine/L-proline ABC transporter, periplasmic substrate-binding protein	4	-0.818582	0.165555	7.50067e-06		5	0.4	2	7	Cell shape maintaince and division
PSPTO_4575	glycine betaine/choline OpuC ABC transporter, ATP-binding protein	4	-1.14865	0.289105	0.000389401		16	0.125	2	9.1	tRNA
PSPTO_4576	glycine betaine/choline OpuC ABC transporter, permease protein	4	-1.00015	0.242952	0.000229115		2	1	2	13	Other secrection system
PSPTO_4577	glycine betaine/choline OpuC ABC transporter, periplasmic substrate-binding protein	4	-1.12696	0.233055	1.24192e-05		5	0.4	2	14	DNA repair
PSPTO_4578	glycine betaine/carnitine/choline ABC transporter, permease protein	4	-0.565517	0.233735	0.0391357		6	0.333333	2	15	Oxidative response
PSPTO_5161	periplasmic glucan biosynthesis protein	4	-0.353633	0.13711	0.0269605		2	0.5	1	19	Antibiotic resistance and toxin/antitoxin
PSPTO_3307	general secretion pathway protein D	5	-0.569232	0.165918	0.0024628		2	0.5	1	21	Plasmid mobility gene
PSPTO_3308	general secretion pathway protein N, putative	5	-0.646885	0.21113	0.00749883		2	0	0	12	Iron-sulfur cluster related
PSPTO_3309	general secretion pathway protein M, putative	5	-0.533541	0.175265	0.00792878		2	0	0	18	SOS response
PSPTO_0083	phosphomannomutase AlgC	6	-0.761029	0.18984	0.000341278
PSPTO_1232	alginate biosynthesis protein AlgA	6	-1.78905	0.285249	7.81722e-09
PSPTO_1233	alginate biosynthesis protein AlgF	6	-2.08261	0.260798	9.11265e-14
PSPTO_1234	alginate biosynthesis protein AlgJ	6	-2.25239	0.326077	1.56968e-10
PSPTO_1235	alginate biosynthesis protein AlgI	6	-2.24707	0.32868	2.47012e-10
PSPTO_1236	alginate lyase	6	-2.12251	0.319183	7.96293e-10
PSPTO_1237	alginate biosynthesis protein AlgX	6	-2.228	0.315941	6.61334e-11
PSPTO_1238	alginate biosynthesis protein AlgG	6	-2.21063	0.326128	3.5505e-10
PSPTO_1239	alginate biosynthesis protein AlgE	6	-2.39126	0.330606	2.02449e-11
PSPTO_1240	alginate biosynthesis protein AlgK	6	-2.27015	0.321665	6.48213e-11
PSPTO_1241	alginate biosynthesis protein Alg44	6	-2.28285	0.317143	2.57535e-11
PSPTO_1242	alginate biosynthesis protein Alg8	6	-2.1354	0.256538	6.73578e-15
PSPTO_1243	GDP-mannose 6-dehydrogenase AlgD	6	-2.13942	0.303022	6.48213e-11
PSPTO_3349	cell division protein FtsK	7	-0.503049	0.155392	0.00448824
PSPTO_4472	rod shape-determining protein MreB	7	-0.666602	0.185889	0.0014808
PSPTO_0588	type III effector HopH1	8	-1.53355	0.507303	0.00844007
PSPTO_1022	type III effector HopAM1-1	8	-0.921513	0.356485	0.0265924
PSPTO_1568	type III effector HopAF1	8	-1.42572	0.461278	0.0069226
PSPTO_4001	type III effector protein AvrPto1	8	-1.78322	0.4392	0.000282535
PSPTO_4331	type III effector HopE1	8	-1.63977	0.513055	0.0050818
PSPTO_4691	type III effector HopAD1	8	-1.94999	0.415221	2.23991e-05
PSPTO_4703	type III effector HopAQ1	16	-1.26571	0.38283	0.00365004
PSPTO_4720	type III effector HopV1	8	-2.09476	0.388347	8.98209e-07
PSPTO_4721	type III chaperone ShcV	8	-1.88707	0.489935	0.000595238
PSPTO_4724	type III effector HopD	8	-1.95922	0.438192	5.68337e-05
PSPTO_4727	type III effector HopG1	8	-1.07628	0.406328	0.0227751
PSPTOA0005	type III effector HopAM1-2	8	-0.921513	0.356485	0.0265924
PSPTO_0177	polypeptide deformylase	9	-0.486596	0.208911	0.0477917
PSPTO_1171	peptidyl-prolyl cis-trans isomerase, FKBP-type	9	-0.549775	0.229877	0.0417211
PSPTO_1266	DNA-binding protein HU family	9	-1.12385	0.275348	0.000261963
PSPTO_1765	translation elongation factor P	9	-1.15	0.345422	0.00340767
PSPTO_2265	transcription elongation factor GreB	9	-0.542259	0.140377	0.000571105
PSPTO_2379	translation initiation factor IF-3	9	-0.813117	0.213189	0.000683233
PSPTO_3352	translation initiation factor IF-1	9	-0.767502	0.28665	0.021154
PSPTO_3890	peptidyl-prolyl cis-trans isomerase, FKBP-type	9	-0.850396	0.176715	1.36063e-05
PSPTO_4376	chaperonin, 60 kDa	9	-1.16407	0.386148	0.00862522
PSPTO_4481	conserved hypothetical protein	9	-0.629163	0.219869	0.0130984
PSPTO_4942	hfq protein	9	-0.631339	0.158783	0.00038603
PSPTO_t30	tRNA-Glu	9.1	-0.477223	0.196017	0.0377717
PSPTO_t34	tRNA-Val	9.1	-0.608459	0.241913	0.0312523
PSPTO_0089	ribosomal protein L28	9.2	-1.30661	0.366237	0.00157136
PSPTO_0090	ribosomal protein L33	9.2	-1.3281	0.359139	0.00101652
PSPTO_0539	ribosomal protein S21	9.2	-0.873068	0.365626	0.0420908
PSPTO_2380	ribosomal protein L35	9.2	-0.839991	0.262488	0.00502403
PSPTO_2381	ribosomal protein L20	9.2	-0.881315	0.272322	0.00449196
PSPTO_3835	ribosomal protein L32	9.2	-0.903612	0.328792	0.0176845
PSPTO_4487	ribosomal protein S15	9.2	-1.08526	0.284415	0.000679178
PSPTO_5136	ribosomal protein L31	9.2	-1.11964	0.330397	0.00282125
PSPTO_5615	ribosomal protein L34	9.2	-0.850264	0.353218	0.0401927
PSPTO_5360	amino acid ABC transporter, permease protein	10	-0.556766	0.228727	0.0377961
PSPTO_0210	membrane protein, putative	10	-2.97982	0.224878	1.27167e-36
PSPTO_0886	maltose/maltodextrin ABC transporter, ATP-binding protein	10	-1.3669	0.216902	6.56813e-09
PSPTO_0887	sugar ABC transporter, permease protein	10	-1.22525	0.211165	1.09939e-07
PSPTO_0888	sugar ABC transporter, permease protein	10	-1.02279	0.201302	4.00932e-06
PSPTO_0889	sugar ABC transporter, periplasmic sugar-binding protein	10	-1.13812	0.190861	4.59362e-08
PSPTO_0890	sucrose porin precursor	10	-1.79322	0.162072	5.91597e-26
PSPTO_0893	outer membrane protein P1, putative	10	-1.11574	0.262175	0.000134785
PSPTO_2207	lipoprotein, putative	10	-0.681846	0.234636	0.011609
PSPTO_2749	conserved hypothetical protein	10	-0.548315	0.165371	0.00354861
PSPTO_2767	lipopolysaccharide core biosynthesis domain protein	10	-0.429633	0.179892	0.0420628
PSPTO_3348	outer membrane lipoprotein carrier protein	10	-0.668441	0.197899	0.00292901
PSPTO_3565	gluconate permease	10	-0.894587	0.225017	0.000386404
PSPTO_4392	mechanosensitive ion channel family protein	10	-1.19634	0.150436	1.1703e-13
PSPTO_4443	STAS domain protein	11	-0.520036	0.195961	0.0224979
PSPTO_4975	cytosine/purine/uracil/thiamine/allantoin permease family protein	10	-0.651349	0.233758	0.0160327
PSPTOA0037	major facilitator family transporter	10	-1.02471	0.282042	0.00126301
PSPTO_0100	leucine-responsive regulatory protein	11	-0.563047	0.155421	0.00130695
PSPTO_0689	conserved protein of unknown function	11	-0.842149	0.211933	0.000389289
PSPTO_0717	DNA-binding protein	11	-0.965153	0.246908	0.000485905
PSPTO_3563	gluconate utilization system GNT-I transcriptional repressor	11	-0.635282	0.168566	0.000799755
PSPTO_4523	transcriptional regulator, AsnC family	11	-0.48597	0.171686	0.0142567
PSPTOA0035	GntR family transcriptional regulator	11	-1.18822	0.339631	0.0019701
PSPTO_1414	preprotein translocase, YajC subunit	13	-0.577643	0.230177	0.0317119
PSPTO_2750	conserved hypothetical protein	13	-0.539517	0.199353	0.0197064
PSPTO_3347	ATPase, AAA family	14	-0.601421	0.161326	0.000915743
PSPTO_3723	DNA-binding protein HU-beta	14	-0.495174	0.148945	0.00344974
PSPTO_4363	superoxide dismutase, Fe	15	-1.21344	0.434379	0.0157528
PSPTO_5343	conserved protein of unknown function	15	-0.577645	0.171056	0.00293511
PSPTO_4687	coronafacic acid polyketide synthetase II	16	-2.57214	0.250807	2.54972e-22
PSPTO_4707	coronamic acid synthetase CmaD	16	-3.70692	0.509573	1.58419e-11
PSPTO_4723	conserved protein of unknown function	16	-3.66038	0.539871	3.5273e-10
PSPTO_5255	carbonic anhydrase	3	-0.476509	0.189931	0.0317601
PSPTO_1362	conserved protein of unknown function	19	-0.850805	0.177528	1.4827e-05
PSPTO_2376	cold shock domain family protein	11	-0.717019	0.241939	0.00992193
PSPTO_3995	abortive infection protein, internal deletion	17	-0.636873	0.110336	1.27816e-07
PSPTO_4145	cold shock protein CapB	11	-0.727235	0.313357	0.0485857
PSPTO_4314	formyltetrahydrofolate deformylase	3	-1.00081	0.314759	0.00531157
PSPTO_4742	site-specific recombinase, phage integrase family	17	-1.48034	0.401136	0.00104155
PSPTO_4744	site-specific recombinase, phage integrase family	17	-0.819684	0.282718	0.0118062
PSPTO_0468	conserved protein of unknown function	20	-0.806312	0.216129	0.000908946
PSPTO_0991	conserved hypothetical protein	20	-0.390655	0.14991	0.0252215
PSPTO_1167	conserved hypothetical protein	20	-0.873609	0.351883	0.0338358
PSPTO_2315	conserved protein of unknown function	20	-1.1146	0.300245	0.000969561
PSPTO_4384	protein of unknown function	20	-1.07796	0.388813	0.0166066
PSPTO_4741	hypothetical protein	20	-1.08084	0.338819	0.00515779
PSPTO_4743	hypothetical protein	20	-1.46741	0.340184	0.000106971
PSPTO_5201	hypothetical protein	20	-0.434321	0.165805	0.0244064
PSPTO_5207	conserved hypothetical protein	20	-0.665796	0.275544	0.0394441
PSPTO_5630	protein of unknown function	20	-0.587808	0.184269	0.00515779
PSPTO_5633	conserved protein of unknown function	20	-0.60342	0.258261	0.0469797
PSPTO_5634	conserved protein of unknown function	20	-0.720933	0.197703	0.00120769
PSPTO_B0003	hypothetical protein	20	-0.60342	0.258261	0.0469797
PSPTOA0027	mobilization protein MobC, putative	21	-0.678403	0.207431	0.00407008

## Sheet: S4 PTI induced genes from S2
AlgU suppression native regulon and PTI induced	Function (resource 1)	Group	lfc (PTI/naive)	lfcSE	padj		Native regulon	Percent of native regulon	total count	group id	function
PSPTO_1923	conserved protein of unknown function	1	0.910619	0.182011	5.73039e-06		32	0.53125	17	8	Amino acid, nucleotide, and lipid metabolism, and energy production
PSPTO_1944	flagellar hook-associated protein FlgK	1	1.16412	0.232319	5.55082e-06		35	0.457143	16	3	Hypothetical and unknown function
PSPTO_1950	flagellin FlaG, putative	1	1.1449	0.284689	0.000325463		11	0.909091	10	1	Flagella related
PSPTO_1951	flagellar hook-associated protein FliD	1	1.18203	0.265208	6.0331e-05		14	0.714286	10	4	Transporter, permease, and lipoprotein
PSPTO_1953	conserved protein of unknown function	1	1.23466	0.277403	6.17905e-05		13	0.769231	10	5	Transcription regulator
PSPTO_1961	flagellum-specific ATP synthase FliI	1	1.07927	0.18352	7.15155e-08		10	0.9	9	2	Chemotaxis
PSPTO_1971	flagellar protein FliO	1	0.921581	0.269586	0.00255944		10	0.7	7	7	Receptor and signal transduction
PSPTO_1972	flagellar biosynthetic protein FliP	1	1.0127	0.211659	1.53013e-05		6	0.5	3	10	Protein translation, folding, and protease
PSPTO_1973	flagellar biosynthetic protein FliQ	1	0.900134	0.228433	0.000434689		3	0.666667	2	6	GGDEF domain containing protein
PSPTO_4156	sodium-type flagellar protein MotY, putative	1	1.43778	0.194967	8.10237e-12		5	0.4	2	11	Phage or transposase
PSPTO_0915	chemotaxis protein CheY	2	1.13515	0.299533	0.000743704		3	0.666667	2	14	Sulfur metablism or iron-sulfur cluster related
PSPTO_1928	chemotaxis protein methyltransferase CheR	2	1.0951	0.183852	4.76424e-08		1	1	1	9	Antibiotic synthesis
PSPTO_1982	chemotaxis sensor histidine kinase CheA	2	1.18336	0.253164	2.44679e-05		8	0.125	1	12	Conjugal transfer protein
PSPTO_1983	protein-glutamate methylesterase CheB	2	1.05291	0.231095	4.04411e-05		3	0.333333	1	13	DNA modification
PSPTO_1984	chemotaxis motA protein	2	1.02519	0.163594	7.99167e-09
PSPTO_1986	ParA family protein	2	1.11155	0.230702	1.33599e-05
PSPTO_2448	methyl-accepting chemotaxis protein	2	1.12223	0.201492	3.56555e-07
PSPTO_3524	chemotaxis protein CheV, putative	2	1.3224	0.23349	2.19346e-07
PSPTO_5553	methyl-accepting chemotaxis protein	2	0.849172	0.217282	0.00048686
PSPTO_0091	conserved protein of unknown function	3	0.602861	0.14671	0.000235409
PSPTO_0555	conserved protein of unknown function	3	0.519122	0.138005	0.000819386
PSPTO_1321	hypothetical protein	3	0.593977	0.242654	0.0366565
PSPTO_1989	conserved protein of unknown function	3	1.01346	0.189479	1.12183e-06
PSPTO_2058	protein of unknown function	3	1.47974	0.285636	2.5167e-06
PSPTO_2078	hypothetical protein	3	0.645443	0.259851	0.0337344
PSPTO_3548	conserved protein of unknown function	3	1.05199	0.257879	0.000264148
PSPTO_3567	hypothetical protein	3	0.670932	0.211824	0.00551202
PSPTO_3697	hypothetical protein	3	1.13734	0.274472	0.000206895
PSPTO_4925	conserved protein of unknown function	3	0.810986	0.150748	9.5512e-07
PSPTO_5073	protein of unknown function	3	0.836063	0.302423	0.0169759
PSPTO_5175	protein of unknown function	3	1.9036	0.261834	1.62247e-11
PSPTO_5257	protein of unknown function	3	0.690162	0.144649	1.62374e-05
PSPTO_5455	conserved hypothetical protein	3	1.02265	0.275891	0.000987982
PSPTO_5456	hypothetical protein	8	0.607837	0.235147	0.0265924
PSPTO_B0023	hypothetical protein	3	0.400414	0.124716	0.00486291
PSPTOA0049	DNA primase, putative	3	0.339784	0.13427	0.0302058
PSPTO_0218	ammonium transporter	4	0.660993	0.210496	0.00596849
PSPTO_1255	amino acid ABC transporter, periplasmic amino acid-binding protein	4	0.942372	0.316771	0.00964114
PSPTO_1917	major facilitator family transporter	4	0.753682	0.169686	6.39102e-05
PSPTO_2731	periplasmic sugar-binding domain protein	4	0.853385	0.161399	1.50398e-06
PSPTO_3059	glycine betaine/L-proline ABC transporter, permease protein	4	0.77495	0.281058	0.0172982
PSPTO_3739	ABC transporter, ATP-binding protein	4	0.965287	0.30628	0.00577601
PSPTO_3740	ABC transporter, ATP-binding protein	4	1.13234	0.301409	0.000830984
PSPTO_4137	amino acid ABC transporter, permease protein	4	0.726919	0.198126	0.00111873
PSPTO_5340	MFS permease-like protein	4	0.806484	0.290489	0.0164625
PSPTO_0914	STAS domain protein	5	1.3163	0.268276	8.95375e-06
PSPTO_1954	transcriptional regulator FleQ	5	0.683698	0.117226	9.28374e-08
PSPTO_1964	response regulator	5	0.991793	0.141661	8.71121e-11
PSPTO_2259	sigma-54 dependent transcriptional regulator	5	0.425442	0.176224	0.0396231
PSPTO_2828	transcriptional regulator SyrR	5	0.938517	0.208589	5.11016e-05
PSPTO_3040	transcriptional regulator, LysR family	5	0.439764	0.159816	0.0175216
PSPTO_3074	transcriptional regulator, AraC family	5	0.806119	0.25355	0.00531354
PSPTO_3526	DNA-binding response regulator, LuxR family	5	0.497086	0.119518	0.000196393
PSPTO_5176	RNA polymerase sigma-70 family protein	5	1.41739	0.249283	1.96715e-07
PSPTO_5482	response regulator	5	0.994272	0.211439	2.18671e-05
PSPTO_2907	GGDEF domain/EAL domain protein	6	1.21996	0.167858	1.6389e-11
PSPTOA0034	GGDEF domain/EAL domain-containing protein	6	0.780557	0.128851	2.67371e-08
PSPTO_1040	sensory box protein	7	1.2339	0.25268	9.95964e-06
PSPTO_1605	sensory box histidine kinase	7	0.63183	0.137968	3.6524e-05
PSPTO_1912	sensor histidine kinase	7	0.895498	0.275796	0.00435109
PSPTO_1955	sensor histidine kinase FleS	7	1.03333	0.275745	0.000859828
PSPTO_3238	tonB protein, putative	7	1.44449	0.235841	1.78949e-08
PSPTO_3604	heavy metal sensor histidine kinase	7	0.961598	0.243966	0.000433594
PSPTO_3696	sensory box histidine kinase/response regulator	7	0.857711	0.255098	0.00307588
PSPTO_1248	molybdenum cofactor biosynthesis protein D	8	0.540865	0.181375	0.00944205
PSPTO_1602	cytosine deaminase	8	0.49433	0.163938	0.00860863
PSPTO_1914	oxidoreductase, short chain dehydrogenase/reductase family	8	1.13546	0.25131	4.74558e-05
PSPTO_1915	bacterial transferase, hexapeptide repeat protein	8	1.04523	0.291328	0.00147397
PSPTO_2156	renal dipeptidase family protein	8	0.523337	0.207936	0.031167
PSPTO_2300	uroporphyrin-III C-methyltransferase	8	1.25959	0.205344	1.70081e-08
PSPTO_2736	biotin carboxylase/biotin-containing subunit	8	1.16745	0.19091	1.89534e-08
PSPTO_2737	enoyl-CoA hydratase/isomerase family protein	8	1.32938	0.30879	0.00011084
PSPTO_2738	carboxyl transferase domain protein	8	0.989486	0.20653	1.49139e-05
PSPTO_2806	dienelactone hydrolase family protein	8	0.959153	0.213523	5.25885e-05
PSPTO_3154	precorrin-4 C11-methyltransferase	8	1.19021	0.170907	1.09511e-10
PSPTO_3493	iolH protein	8	1.70422	0.213183	8.70549e-14
PSPTO_4170	glycerol-3-phosphate dehydrogenase	8	1.33488	0.418954	0.00520823
PSPTO_5072	cytochrome b561, putative	8	0.665431	0.280282	0.0433314
PSPTO_1863	hydrolase, alpha/beta fold family	8	0.622535	0.178985	0.0021107
PSPTO_3821	lipoprotein, putative	4	0.601905	0.209988	0.0129207
PSPTO_4893	tabtoxin resistance protein	9	0.623684	0.175971	0.00169328
PSPTO_4924	transglutaminase-like domain protein	10	0.642651	0.137046	2.30048e-05
PSPTO_2829	non-ribosomal peptide synthetase SyfA	10	0.600688	0.183602	0.0040557
PSPTO_4540	proline iminopeptidase, putative	10	0.518885	0.157484	0.00377853
PSPTO_3605	lyase, putative	8	1.1219	0.317001	0.00172131
PSPTOA0048	traK protein	12	0.799512	0.161344	7.1558e-06
PSPTO_3824	deoxyribonuclease, TatD family	13	0.362575	0.140825	0.027265
PSPTO_4604	site-specific recombinase, phage integrase family	11	0.625638	0.224025	0.0157741
PSPTOA0004	phage integrase family site specific recombinase	11	0.46137	0.179892	0.0279103
PSPTO_2805	oxidoreductase, FAD-binding, putative	14	0.318239	0.130294	0.0371396
PSPTO_3601	conserved hypothetical protein	14	0.784481	0.217013	0.00134381

## Sheet: S5 AlgU induced&PTI upregulated
	function
PSPTO_0062	Mg2+/citrate symporter CitM
PSPTO_0272	cysteine desulfurase
PSPTO_0367	DUF2790
PSPTO_0774	aspartate aminotransferase
PSPTO_1609	membrane protein, PepSY domain: a regulator of peptidase activity
PSPTO_1805	periplasmic protein, two-component, cell-envelope stress
PSPTO_1847	DNA binding domain, Transcriptional repressor
PSPTO_2360	hypothetical protein
PSPTO_4232	TctC, citrate transporter substrate binding protein
PSPTO_4234	TctA, citrate transporter permease
PSPTO_4830	base excision repair, DNA-3-methyladenine glycosylase
PSPTO_5060	NAD-binding protein, fructose-bisphosphate aldolase
PSPTO_5063	Gluconate transporter family protein, Anion permease ArsB/NhaD
PSPTO_5064	hydroxypyruvate isomerase family protein

## Sheet: S6 WT mock v ΔalgU mock (5hpi) 
	baseMean	log2FoldChange	lfcSE	stat	pvalue	padj
PSPTO_0001	4239.02	-0.36699	0.161599	2.27099	0.0231477	0.0588509
PSPTO_0002	3310.5	-0.443817	0.156589	2.83428	0.00459294	0.0153053
PSPTO_0003	2070.92	-0.278335	0.197187	1.41153	0.158089	0.270041
PSPTO_0004	7188.72	-0.344355	0.134331	2.56348	0.0103629	0.0305471
PSPTO_0005	865.227	0.444446	0.166277	-2.67293	0.00751909	0.0233291
PSPTO_0006	528.47	0.11675	0.173539	-0.672762	0.501098	0.633025
PSPTO_0007	267.656	-0.108986	0.181542	0.600333	0.548284	0.672803
PSPTO_0008	940.709	-0.271509	0.135376	2.00559	0.0449004	0.100672
PSPTO_0009	672.031	-0.179977	0.203375	0.884954	0.376182	0.516728
PSPTO_5633	3250.07	0.793168	0.199571	-3.97437	7.05659e-05	0.00041888
PSPTO_0011	1178.49	-0.844207	0.260822	3.23672	0.00120912	0.00507813
PSPTO_0012	426.01	-0.726594	0.254317	2.85704	0.00427618	0.0144527
PSPTO_0013	213.004	-0.545774	0.240004	2.27402	0.0229649	0.0584906
PSPTO_0014	38.632	-0.267197	0.313126	0.853319	0.393482	0.531897
PSPTO_0015	218.357	-0.841024	0.284836	2.95266	0.00315044	0.01127
PSPTO_0016	239.744	-0.333336	0.167803	1.98648	0.0469804	0.104269
PSPTO_0017	531.601	0.0107849	0.141818	-0.0760473	0.939381	0.963674
PSPTO_0018	234.517	-0.0528987	0.173734	0.304482	0.760761	0.840624
PSPTO_0019	190.859	0.151159	0.171678	-0.880479	0.3786	0.518242
PSPTO_0020	97.4359	0.139172	0.215302	-0.646402	0.518019	0.645925
PSPTO_0021	592.547	0.142585	0.146551	-0.972937	0.330585	0.471948
PSPTO_0022	1872.67	-0.707974	0.1756	4.03173	5.53666e-05	0.000338319
PSPTO_0023	1098.03	-0.270449	0.166052	1.6287	0.103377	0.195267
PSPTO_0024	69.9418	1.3497	0.26023	-5.18656	2.14209e-07	2.18233e-06
PSPTO_0025	416.331	-0.238766	0.18971	1.25859	0.20818	0.334532
PSPTO_0026	323.379	-0.314913	0.163286	1.9286	0.0537807	0.115972
PSPTO_0027	89.147	0.114074	0.231883	-0.491945	0.622758	0.73581
PSPTO_0028	152.318	0.188581	0.211677	-0.890889	0.372989	0.514319
PSPTO_0029	96.9158	-0.379708	0.233416	1.62674	0.103792	0.195727
PSPTO_0030	313.664	-0.0554593	0.205838	0.269432	0.787597	0.860667
PSPTO_0031	192.392	0.082293	0.215027	-0.38271	0.701935	0.79743
PSPTO_0032	189.859	0.478567	0.250243	-1.91241	0.0558237	0.119472
PSPTO_0033	89.4804	0.299314	0.282472	-1.05962	0.289316	0.428407
PSPTO_0034	246.879	0.614145	0.182299	-3.36888	0.000754739	0.00333973
PSPTO_0035	1558.97	0.133026	0.157664	-0.843729	0.398821	0.536086
PSPTO_0036	46.6536	0.223656	0.264007	-0.847159	0.396907	0.534496
PSPTO_0037	2675.77	-0.155004	0.158495	0.977978	0.328085	0.469576
PSPTO_0038	952.42	-0.0374592	0.179721	0.20843	0.834893	0.893408
PSPTO_0039	1558.14	0.139569	0.158588	-0.880073	0.37882	0.518277
PSPTO_0040	46.539	0.23311	0.261969	-0.889837	0.373553	0.514683
PSPTO_0041	148.952	0.920612	0.259993	-3.54092	0.000398739	0.00193591
PSPTO_0043	2265.22	0.795965	0.169752	-4.68898	2.74577e-06	2.24672e-05
PSPTO_0044	4637.68	0.000346301	0.264245	-0.00131053	0.998954	0.999305
PSPTO_0045	196.967	-0.805579	0.199555	4.03687	5.41697e-05	0.000331717
PSPTO_0046	820.386	0.289762	0.166832	-1.73685	0.0824136	0.162572
PSPTO_0047	693.62	0.419704	0.180653	-2.32325	0.0201655	0.0523472
PSPTO_0048	801.608	0.540765	0.25756	-2.09957	0.0357668	0.0835831
PSPTO_0049	1291.57	-0.194729	0.459778	0.423528	0.67191	0.773818
PSPTO_0050	494.761	0.560002	0.37281	-1.50211	0.133069	0.236525
PSPTO_0051	174.241	0.256122	0.222646	-1.15036	0.249998	0.38355
PSPTO_0052	1486.7	-0.0696463	0.151263	0.460433	0.645205	0.754042
PSPTO_0053	464.123	-0.551083	0.184951	2.97961	0.00288612	0.0104691
PSPTO_0054	182.976	0.406578	0.17617	-2.30788	0.021006	0.0542635
PSPTO_0055	182.132	0.220905	0.170363	-1.29667	0.194745	0.317444
PSPTO_0056	224.787	-0.0573654	0.168271	0.34091	0.733171	0.819823
PSPTO_0057	375.895	0.129789	0.165003	-0.786587	0.431524	0.56874
PSPTO_0058	793.434	-0.173738	0.165907	1.0472	0.295007	0.435024
PSPTO_0059	338.141	-0.436187	0.212266	2.0549	0.0398884	0.0913407
PSPTO_0061	2801.96	0.368995	0.303114	-1.21735	0.223473	0.352347
PSPTO_0062	2425.3	0.871986	0.215438	-4.04751	5.17649e-05	0.000319741
PSPTO_0063	200.189	0.363349	0.185623	-1.95746	0.0502935	0.110077
PSPTO_0064	2106.56	-0.101123	0.150857	0.670321	0.502653	0.633742
PSPTO_0065	1326.18	-0.770876	0.161994	4.75867	1.94877e-06	1.64663e-05
PSPTO_0066	1298.55	-0.828855	0.151958	5.4545	4.9112e-08	5.56049e-07
PSPTO_0067	614.584	-0.142866	0.26024	0.548978	0.58302	0.703626
PSPTO_0068	787.87	-0.518499	0.279775	1.85327	0.0638435	0.133183
PSPTO_0069	1557.71	-0.27925	0.245068	1.13948	0.254504	0.388801
PSPTO_0070	491.882	0.77867	0.202638	-3.84266	0.000121706	0.000677534
PSPTO_0071	1854.54	-0.340845	0.228705	1.49033	0.136139	0.240555
PSPTO_0072	1643.19	0.260487	0.201496	-1.29277	0.196091	0.319166
PSPTO_0073	6549.61	-0.324162	0.217963	1.48724	0.136953	0.241694
PSPTO_0074	5177.02	-0.028519	0.25717	0.110896	0.911699	0.945054
PSPTO_0075	748.702	-0.526593	0.135576	3.8841	0.000102708	0.000582013
PSPTO_0076	1046.01	-0.610376	0.163478	3.73369	0.000188697	0.000999654
PSPTO_0077	1414.87	0.129336	0.129293	-1.00033	0.317149	0.458184
PSPTO_0078	1258.62	0.402113	0.174787	-2.30059	0.0214151	0.0550853
PSPTO_0079	3401.68	-0.000481104	0.197718	0.00243328	0.998059	0.998873
PSPTO_0080	1656.82	0.169079	0.164745	-1.02631	0.304747	0.444389
PSPTO_0081	860.056	-0.823522	0.151832	5.42391	5.83087e-08	6.54966e-07
PSPTO_0082	3199.98	0.739269	0.153785	-4.80716	1.53093e-06	1.31901e-05
PSPTO_0083	2594.4	1.29125	0.177416	-7.27809	3.38588e-13	6.53463e-12
PSPTO_0084	420.037	-0.648922	0.161753	4.0118	6.02577e-05	0.000364684
PSPTO_0085	1086.79	0.116097	0.152226	-0.762664	0.445664	0.580924
PSPTO_0086	377.104	0.0319363	0.178958	-0.178457	0.858364	0.909467
PSPTO_0087	1216.38	-0.608056	0.140886	4.31595	1.58917e-05	0.000108909
PSPTO_0088	130.071	0.287905	0.318482	-0.903993	0.365999	0.506775
PSPTO_0089	21823.7	0.811341	0.202228	-4.01202	6.02026e-05	0.000364684
PSPTO_0090	16503.2	0.591149	0.204885	-2.88528	0.00391068	0.0133281
PSPTO_0091	808.94	-1.18133	0.145571	8.11513	4.85249e-16	1.13258e-14
PSPTO_0092	1632.76	-1.14121	0.38231	2.98505	0.00283536	0.010331
PSPTO_0093	181.839	-1.50287	0.301338	4.98732	6.12221e-07	5.73454e-06
PSPTO_0094	344.841	-0.781363	0.373743	2.09065	0.0365598	0.0851819
PSPTO_0095	518.409	1.07495	0.262059	-4.10193	4.09713e-05	0.000261582
PSPTO_0096	1438.2	0.300529	0.196159	-1.53206	0.125507	0.22662
PSPTO_0097	139.186	0.468376	0.434824	-1.07716	0.281408	0.419533
PSPTO_0098	931.54	-0.112873	0.272777	0.413792	0.679027	0.779963
PSPTO_0099	308.033	0.774328	0.229586	-3.37272	0.000744304	0.00330561
PSPTO_0100	547.518	0.658636	0.182775	-3.60353	0.000313925	0.0015655
PSPTO_0101	5572.54	0.818478	0.19831	-4.12725	3.6712e-05	0.000236243
PSPTO_0102	1709.92	0.339245	0.240749	-1.40912	0.158799	0.27101
PSPTO_0103	1214.74	0.22765	0.219541	-1.03694	0.299766	0.439425
PSPTO_0104	41.352	1.16834	0.337307	-3.46372	0.000532757	0.00247274
PSPTO_0105	492.37	-0.234774	0.204054	1.15055	0.249917	0.383529
PSPTO_0106	142.886	-0.300056	0.264827	1.13303	0.257203	0.391337
PSPTO_0107	716.121	-0.0576906	0.201104	0.28687	0.774212	0.849218
PSPTO_0108	563.707	-0.929519	0.289971	3.20555	0.00134803	0.00559141
PSPTO_0109	1579.88	-0.955184	0.318266	3.00122	0.00268903	0.00989916
PSPTO_0110	2599.93	-0.158318	0.33743	0.469187	0.638936	0.748866
PSPTO_0111	355.626	0.133055	0.19123	-0.695784	0.486564	0.618937
PSPTO_0112	552.116	-0.129154	0.223897	0.576845	0.564044	0.686676
PSPTO_0113	1548.97	-0.286847	0.153517	1.8685	0.061692	0.129419
PSPTO_0114	457.458	-0.34702	0.160898	2.15677	0.0310238	0.074617
PSPTO_0115	687.244	-0.569905	0.254802	2.23666	0.0253088	0.0630507
PSPTO_0116	179.992	0.326375	0.213498	-1.52871	0.126337	0.227256
PSPTO_0117	3568.7	-0.457861	0.2788	1.64225	0.100538	0.190518
PSPTO_0118	693.602	-0.210562	0.205039	1.02694	0.30445	0.444247
PSPTO_0119	495.885	1.59515	0.153911	-10.3641	3.61278e-25	1.37165e-23
PSPTO_0120	574.457	0.298094	0.198378	-1.50265	0.132928	0.23635
PSPTO_0121	515.079	0.144542	0.185207	-0.780435	0.435135	0.572704
PSPTO_0123	182.494	1.14112	0.177715	-6.42108	1.35314e-10	2.13465e-09
PSPTO_0124	490.701	0.540604	0.174031	-3.10637	0.00189401	0.00735267
PSPTO_0125	2335.7	-0.284058	0.131045	2.16763	0.0301869	0.0729069
PSPTO_0126	554.066	1.64831	0.161067	-10.2337	1.40059e-24	5.24761e-23
PSPTO_0127	1183.54	1.22197	0.174952	-6.98463	2.85617e-12	5.14743e-11
PSPTO_0128	1020.2	0.166495	0.151123	-1.10172	0.270585	0.406806
PSPTO_0129	1058.35	0.0591786	0.160781	-0.368071	0.712821	0.80467
PSPTO_0130	1485.88	0.791315	0.154615	-5.11798	3.08822e-07	3.05869e-06
PSPTO_0131	939.528	0.824883	0.183166	-4.50348	6.68502e-06	5.01956e-05
PSPTO_0132	93.5006	-0.325389	0.272934	1.19219	0.233188	0.363737
PSPTO_0133	329.086	2.6229	0.181875	-14.4214	3.79292e-47	2.75127e-45
PSPTO_0134	2298.12	0.163304	0.170041	-0.96038	0.336864	0.477699
PSPTO_0135	762.634	-0.374746	0.158418	2.36555	0.0180032	0.0477318
PSPTO_0136	1518.29	1.24689	0.270314	-4.61276	3.9736e-06	3.14738e-05
PSPTO_0137	163.311	0.157984	0.219645	-0.719271	0.471974	0.605286
PSPTO_0138	1458.23	-0.0283084	0.170399	0.16613	0.868055	0.915706
PSPTO_0139	337.56	-0.508864	0.189027	2.69201	0.0071022	0.0222603
PSPTO_0140	598.719	0.201996	0.187612	-1.07667	0.281627	0.419697
PSPTO_0141	753.56	0.209258	0.150676	-1.38879	0.164896	0.279031
PSPTO_0142	47.8233	0.0133276	0.3441	-0.0387317	0.969104	0.983087
PSPTO_0143	576.372	0.526859	0.169922	-3.1006	0.00193127	0.0074668
PSPTO_0144	3184.25	-0.589238	0.193469	3.04564	0.00232186	0.00872805
PSPTO_0145	220.396	-0.194984	0.16578	1.17616	0.239531	0.371191
PSPTO_0146	79.691	-0.883976	0.262124	3.37235	0.000745285	0.00330561
PSPTO_0147	298.123	0.539385	0.226971	-2.37645	0.0174802	0.0466056
PSPTO_0148	194.208	-0.892442	0.23283	3.83302	0.000126579	0.000697165
PSPTO_0149	745.039	0.429264	0.151172	-2.83958	0.00451734	0.0151242
PSPTO_0150	298.643	0.370403	0.203339	-1.8216	0.0685161	0.14041
PSPTO_0151	196.653	1.20379	0.205581	-5.85557	4.7538e-09	6.28142e-08
PSPTO_0152	1891.77	4.00982	0.2615	-15.3339	4.53696e-53	4.23574e-51
PSPTO_0153	985.06	0.948654	0.278843	-3.4021	0.000668691	0.00301281
PSPTO_0154	1247.5	3.16884	0.191451	-16.5517	1.55555e-61	1.73703e-59
PSPTO_0155	1132.39	4.76118	0.191836	-24.819	5.58871e-136	6.36554e-133
PSPTO_0156	1585.84	5.82702	0.231111	-25.2131	2.87815e-140	4.09777e-137
PSPTO_0157	760.909	3.37169	0.254397	-13.2536	4.29948e-40	2.69072e-38
PSPTO_0158	1561.31	-0.404494	0.172829	2.34043	0.0192614	0.0504803
PSPTO_0159	879.954	-0.693662	0.156655	4.42797	9.51237e-06	6.84002e-05
PSPTO_0161	219.642	0.673991	0.193813	-3.47753	0.000506051	0.00235967
PSPTO_0162	1790.93	0.0343213	0.172009	-0.199532	0.841846	0.897263
PSPTO_0163	118.643	-0.0278295	0.240383	0.115771	0.907834	0.942362
PSPTO_0164	262.081	-0.112017	0.170278	0.657848	0.510636	0.640312
PSPTO_0165	915.489	-0.274662	0.153134	1.79361	0.0728751	0.148011
PSPTO_0166	742.388	-0.351427	0.164457	2.1369	0.0326065	0.0775988
PSPTO_0167	1058.6	0.0386021	0.1939	-0.199082	0.842198	0.897263
PSPTO_0168	973.083	-0.864244	0.174359	4.95668	7.17073e-07	6.67276e-06
PSPTO_0169	609.21	-0.473264	0.173111	2.73387	0.0062594	0.0199929
PSPTO_0170	953.111	-0.256113	0.171745	1.49124	0.135898	0.240377
PSPTO_5630	782.072	0.736888	0.2635	-2.79654	0.00516534	0.016994
PSPTO_0171	577.166	-0.0203178	0.220108	0.0923084	0.926453	0.954786
PSPTO_0172	85.6935	0.140627	0.21317	-0.659694	0.50945	0.639339
PSPTO_0173	536.587	0.265215	0.244746	-1.08363	0.278528	0.41622
PSPTO_0174	630.408	0.215953	0.175959	-1.22729	0.219714	0.347962
PSPTO_0175	258.701	0.203936	0.200725	-1.016	0.309629	0.449831
PSPTO_0176	1096.21	-0.513866	0.136318	3.76961	0.000163506	0.000879288
PSPTO_0177	1169.24	0.617031	0.206778	-2.98403	0.00284475	0.0103454
PSPTO_0178	468.748	-0.442326	0.184843	2.39298	0.0167119	0.0449785
PSPTO_0179	573.758	-0.162754	0.157561	1.03296	0.301622	0.441238
PSPTO_0180	890.036	-0.0519097	0.151885	0.34177	0.732524	0.819431
PSPTO_0181	518.809	0.11142	0.147747	-0.754126	0.450773	0.585173
PSPTO_0182	753.04	-0.364255	0.16549	2.20107	0.027731	0.0681257
PSPTO_0183	291.543	0.679916	0.199898	-3.40131	0.000670639	0.0030192
PSPTO_0184	2211.85	-0.130902	0.13813	0.947678	0.343293	0.482611
PSPTO_0185	3807.13	-0.0392547	0.143451	0.273645	0.784357	0.857903
PSPTO_0186	771.314	-0.134335	0.174289	0.770759	0.44085	0.577823
PSPTO_0187	730.347	0.109553	0.173085	-0.632941	0.526772	0.65363
PSPTO_0189	74.6592	0.346629	0.230404	-1.50444	0.132467	0.235972
PSPTO_0192	305.588	-0.0540624	0.158004	0.342159	0.732231	0.819265
PSPTO_0193	238.088	-0.105117	0.172323	0.609999	0.541863	0.666791
PSPTO_0194	190.497	0.14866	0.173377	-0.857435	0.391205	0.530072
PSPTO_0196	1554.94	0.148795	0.155458	-0.957136	0.338499	0.478113
PSPTO_0197	47.1955	0.173618	0.266059	-0.652556	0.514043	0.643259
PSPTO_0200	1606.74	1.32753	0.206054	-6.44262	1.17425e-10	1.86798e-09
PSPTO_0201	829.331	0.884849	0.173245	-5.1075	3.26446e-07	3.19984e-06
PSPTO_0202	461.919	0.540765	0.190329	-2.84121	0.00449421	0.0150822
PSPTO_0203	806.284	0.581409	0.195209	-2.97839	0.00289763	0.0104974
PSPTO_0205	907.876	0.578156	0.227037	-2.54652	0.0108801	0.0317756
PSPTO_0206	2346.59	0.819182	0.141295	-5.79769	6.72362e-09	8.78234e-08
PSPTO_0208	489.885	1.05378	0.149933	-7.02834	2.09008e-12	3.81506e-11
PSPTO_0209	665.613	2.45089	0.245419	-9.98656	1.7453e-23	6.06066e-22
PSPTO_0210	255.739	2.11347	0.331884	-6.3681	1.91381e-10	2.97791e-09
PSPTO_0211	376.081	1.71366	0.297148	-5.76702	8.06863e-09	1.04672e-07
PSPTO_0212	325.568	-0.421218	0.229804	1.83294	0.0668109	0.137958
PSPTO_0213	240.649	0.361095	0.19037	-1.89681	0.057853	0.123029
PSPTO_0214	585.31	0.328795	0.242963	-1.35327	0.175968	0.293882
PSPTO_0215	799.873	0.476094	0.269088	-1.76929	0.0768461	0.154207
PSPTO_0216	71.9497	0.454017	0.305769	-1.48484	0.137587	0.242212
PSPTO_0217	2012.53	0.375033	0.215691	-1.73875	0.0820789	0.162305
PSPTO_0218	1714.9	-0.954902	0.249069	3.83389	0.000126134	0.000695536
PSPTO_0219	1963.63	0.677592	0.155139	-4.36765	1.2559e-05	8.78669e-05
PSPTO_0220	2309.17	0.661409	0.145856	-4.53467	5.76929e-06	4.38081e-05
PSPTO_0221	324.554	0.0397363	0.180708	-0.219893	0.825955	0.888014
PSPTO_0222	289.644	-0.016402	0.163457	0.100345	0.920071	0.950962
PSPTO_0223	650.471	-0.391905	0.134402	2.91591	0.0035465	0.012338
PSPTO_0224	1230.87	-0.248244	0.124592	1.99245	0.0463216	0.103241
PSPTO_0225	2248.94	-0.0929745	0.129026	0.720585	0.471165	0.604615
PSPTO_0226	484.909	0.57896	0.193836	-2.98686	0.00281862	0.0102898
PSPTO_0227	597.952	0.220655	0.18169	-1.21446	0.224572	0.353333
PSPTO_0228	349.048	-0.728278	0.177995	4.09156	4.28475e-05	0.000271431
PSPTO_0229	187.605	-0.293013	0.303478	0.965518	0.334285	0.475582
PSPTO_0230	1103.79	-0.121495	0.292678	0.415114	0.678058	0.779008
PSPTO_0231	1138.23	0.288119	0.247222	-1.16543	0.243846	0.376751
PSPTO_0232	263.722	0.627638	0.194858	-3.22101	0.00127741	0.00531398
PSPTO_0233	1807.3	0.0414157	0.234034	-0.176964	0.859536	0.910182
PSPTO_0234	507.7	0.802414	0.175122	-4.58203	4.60478e-06	3.60719e-05
PSPTO_0235	160.665	0.739948	0.182772	-4.04848	5.15505e-05	0.000318762
PSPTO_0236	507.31	1.26906	0.183782	-6.90522	5.01245e-12	8.78335e-11
PSPTO_0237	175.962	0.331589	0.175333	-1.8912	0.058598	0.124243
PSPTO_0238	723.643	0.205909	0.145862	-1.41166	0.158049	0.270041
PSPTO_0239	4471.5	-0.369218	0.164946	2.23842	0.0251935	0.0628184
PSPTO_0240	903.887	1.24742	0.155546	-8.01965	1.06045e-15	2.37767e-14
PSPTO_0241	650.308	0.389861	0.188234	-2.07115	0.038345	0.0885902
PSPTO_0242	69.7335	-0.517751	0.338269	1.53059	0.125871	0.22699
PSPTO_0243	164.841	0.232969	0.350389	-0.664887	0.506123	0.636987
PSPTO_0244	85.179	0.198997	0.321003	-0.619922	0.535309	0.661298
PSPTO_0245	108.634	0.0185713	0.310282	-0.059853	0.952273	0.972073
PSPTO_0246	34.7641	1.22911	0.331391	-3.70894	0.000208125	0.00108941
PSPTO_0247	238.773	-0.190442	0.394451	0.482802	0.629236	0.741465
PSPTO_0248	297.291	-0.375598	0.267838	1.40233	0.160816	0.273468
PSPTO_0249	288.505	-0.180972	0.269948	0.670398	0.502604	0.633742
PSPTO_0250	107.152	-0.283938	0.225582	1.25869	0.208142	0.334532
PSPTO_0251	79.0187	-0.291968	0.277232	1.05315	0.292271	0.431709
PSPTO_0252	263.021	-0.29143	0.201909	1.44337	0.148915	0.257163
PSPTO_0253	21.2989	0.197995	0.452202	-0.437847	0.661497	0.766164
PSPTO_0254	138.717	0.0136777	0.24616	-0.0555644	0.955689	0.974813
PSPTO_0255	228.773	-0.146883	0.181318	0.810085	0.417891	0.555141
PSPTO_0256	136.295	-0.480719	0.211799	2.26969	0.0232261	0.0590124
PSPTO_0257	275.337	-0.0720332	0.272601	0.264245	0.791592	0.863623
PSPTO_0258	130.539	-0.88264	0.249814	3.53319	0.000410572	0.00198658
PSPTO_0259	150.037	-0.793635	0.573073	1.38487	0.166091	0.280679
PSPTO_0260	89.7618	-0.284853	0.399213	0.713536	0.475514	0.608415
PSPTO_0261	357.972	1.16171	0.153455	-7.57037	3.72157e-14	7.48916e-13
PSPTO_0262	191.354	0.527883	0.221148	-2.38701	0.0169859	0.0455007
PSPTO_0263	268.269	-0.610866	0.160401	3.80838	0.000139881	0.000763779
PSPTO_0264	68.6517	-0.399624	0.256839	1.55593	0.119724	0.218886
PSPTO_0265	25.4269	0.0883157	0.380049	-0.23238	0.816243	0.881902
PSPTO_0266	25.4677	0.186379	0.340139	-0.547949	0.583727	0.704008
PSPTO_0267	73.0591	-0.0533051	0.244833	0.21772	0.827647	0.888995
PSPTO_0268	122.11	0.207626	0.221853	-0.935875	0.349338	0.488695
PSPTO_0269	16.1892	-0.00496361	0.396124	0.0125304	0.990002	0.994777
PSPTO_0270	16.1662	0.166575	0.429033	-0.388257	0.697826	0.793871
PSPTO_0271	13.0776	1.45432	0.499639	-2.91073	0.0036058	0.0124998
PSPTO_0272	859.072	1.19846	0.178489	-6.71446	1.8876e-11	3.15246e-10
PSPTO_0273	47.2049	-0.140068	0.305859	0.457949	0.646989	0.755661
PSPTO_0274	68.6346	2.40721	0.297176	-8.10028	5.48315e-16	1.27455e-14
PSPTO_0275	547.99	0.471239	0.160311	-2.93953	0.00328709	0.0116187
PSPTO_0276	148.028	2.24284	0.237909	-9.42731	4.20744e-21	1.27454e-19
PSPTO_0277	127.094	0.408236	0.228972	-1.78291	0.0746009	0.15071
PSPTO_0278	668.67	-0.0953543	0.198772	0.479716	0.631429	0.742905
PSPTO_0279	665.267	-0.375253	0.222136	1.6893	0.0911627	0.175883
PSPTO_0280	286.213	0.451095	0.165156	-2.73133	0.00630801	0.0201256
PSPTO_0281	738.182	4.82375	0.224933	-21.4453	5.05016e-102	1.36955e-99
PSPTO_0282	60.6255	0.517566	0.25799	-2.00615	0.0448402	0.100577
PSPTO_0283	299.666	0.136552	0.311294	-0.43866	0.660908	0.765949
PSPTO_0284	13.0714	0.717658	0.481156	-1.49153	0.135823	0.240377
PSPTO_0285	719.695	0.113772	0.187006	-0.60839	0.542929	0.66767
PSPTO_0287	1252.31	-0.103594	0.191589	0.540711	0.588707	0.708363
PSPTO_0288	45.9567	1.13076	0.277626	-4.07295	4.64216e-05	0.000290837
PSPTO_0289	64.5699	0.613922	0.246348	-2.49209	0.0126993	0.0359993
PSPTO_0290	60.7926	0.809554	0.253247	-3.19669	0.00139014	0.00574516
PSPTO_0291	236.064	-0.0861516	0.170864	0.504211	0.614113	0.729379
PSPTO_0292	190.736	0.164128	0.175894	-0.933111	0.350763	0.489967
PSPTO_0293	79.9152	0.692631	0.235603	-2.93983	0.00328397	0.0116163
PSPTO_0294	131.876	0.5686	0.22903	-2.48265	0.013041	0.0368029
PSPTO_0295	108.686	-0.82315	0.265178	3.10414	0.00190831	0.0073981
PSPTO_0296	111.096	1.37144	0.288689	-4.75057	2.02842e-06	1.70633e-05
PSPTO_0297	267.691	0.480152	0.250667	-1.9155	0.0554287	0.11894
PSPTO_0298	563.808	-0.156342	0.276029	0.566396	0.571125	0.693213
PSPTO_t01	74.83	2.84226	0.337605	-8.41888	3.80103e-17	9.33055e-16
PSPTO_0299	246.87	-0.0889502	0.201925	0.440512	0.659566	0.764705
PSPTO_0300	4343.63	0.00113984	0.171744	-0.00663683	0.994705	0.997156
PSPTO_0301	2610.38	-0.51502	0.22834	2.2555	0.0241021	0.0606815
PSPTO_0302	112.863	-4.21631	0.307397	13.7162	8.12363e-43	5.37954e-41
PSPTO_0303	836.384	-0.115043	0.226001	0.509037	0.610726	0.726378
PSPTO_0304	608.093	2.28714	0.167382	-13.6642	1.66049e-42	1.08696e-40
PSPTO_0305	1640.35	0.0338267	0.192861	-0.175395	0.860769	0.910491
PSPTO_0306	937.144	0.0898303	0.220538	-0.407323	0.683771	0.782783
PSPTO_0307	78.981	0.28469	0.319193	-0.891905	0.372444	0.5137
PSPTO_0308	585.987	-0.692745	0.304666	2.27379	0.0229787	0.0584996
PSPTO_0309	179.312	-0.63714	0.301357	2.11423	0.0344952	0.0812449
PSPTO_0310	197.771	-0.55511	0.220136	2.52166	0.0116801	0.0337016
PSPTO_0311	264.656	-0.476159	0.181635	2.62152	0.00875399	0.0265746
PSPTO_0312	291.265	0.916352	0.230968	-3.96744	7.2648e-05	0.000430073
PSPTO_0313	182.275	-0.154463	0.203923	0.757459	0.448775	0.583645
PSPTO_0314	1066.26	0.524996	0.189653	-2.76819	0.00563678	0.0182291
PSPTO_0315	378.816	-0.180205	0.190481	0.946053	0.344122	0.483536
PSPTO_0316	1485.84	-0.293035	0.14924	1.96352	0.0495859	0.108954
PSPTO_0317	1893.53	-0.481079	0.167302	2.87551	0.00403377	0.0137148
PSPTO_0318	1964.41	3.27284	0.22982	-14.2409	5.10916e-46	3.59218e-44
PSPTO_0319	488.494	-0.289164	0.14449	2.00127	0.0453631	0.10155
PSPTO_0320	41.6978	0.559734	0.370776	-1.50963	0.131138	0.234409
PSPTO_0321	116.172	0.785381	0.22479	-3.49385	0.000476114	0.00225018
PSPTO_0322	1177.17	0.0279612	0.166652	-0.167782	0.866755	0.914783
PSPTO_0323	1225.07	-0.153237	0.217975	0.703004	0.482053	0.614297
PSPTO_0324	887.39	-0.276164	0.141645	1.94969	0.0512135	0.111506
PSPTO_0325	2763.02	0.352204	0.135472	-2.59982	0.00932728	0.0278986
PSPTO_0326	349.186	-0.00477069	0.172423	0.0276686	0.977926	0.987638
PSPTO_0327	3004.35	-0.25023	0.168759	1.48277	0.138137	0.24273
PSPTO_0328	1084.3	-0.0194425	0.162511	0.119638	0.90477	0.940488
PSPTO_0329	782.323	-1.07745	0.34391	3.13295	0.00173059	0.00683001
PSPTO_0330	17452.3	-0.96167	0.275911	3.48543	0.000491343	0.00230976
PSPTO_0331	14526.5	-1.68931	0.309078	5.46564	4.61237e-08	5.25349e-07
PSPTO_0332	7916.19	-2.11333	0.311596	6.78227	1.18302e-11	2.02322e-10
PSPTO_0333	515.298	2.54492	0.204486	-12.4455	1.48009e-35	8.68978e-34
PSPTO_0334	1508.4	0.448784	0.160435	-2.7973	0.00515316	0.0169744
PSPTO_0335	1445.37	0.555653	0.127289	-4.36529	1.26954e-05	8.87123e-05
PSPTO_0336	377.292	0.904835	0.168688	-5.36397	8.14125e-08	8.95865e-07
PSPTO_0337	493.086	1.0811	0.189971	-5.69088	1.26387e-08	1.5889e-07
PSPTO_0338	440.1	-0.0829821	0.248049	0.33454	0.737972	0.823746
PSPTO_0339	1223.8	0.430358	0.1452	-2.9639	0.00303765	0.0109351
PSPTO_0340	1588.4	0.172044	0.127095	-1.35367	0.175842	0.293758
PSPTO_0341	2371.95	0.415073	0.162031	-2.5617	0.0104162	0.0306249
PSPTO_0342	118.01	-1.12122	0.246606	4.54659	5.45228e-06	4.17349e-05
PSPTO_0343	667.783	0.353516	0.16285	-2.1708	0.0299461	0.0725097
PSPTO_0344	1644.18	-0.586471	0.17785	3.29757	0.000975269	0.00419182
PSPTO_0345	383.371	0.807281	0.181593	-4.44554	8.76713e-06	6.33615e-05
PSPTO_0346	609.444	-0.383522	0.132297	2.89893	0.00374433	0.0128768
PSPTO_0347	250.871	-0.226081	0.247542	0.913301	0.361084	0.501728
PSPTO_0349	71.184	0.122091	0.241985	-0.504537	0.613884	0.729259
PSPTO_0350	98.6442	0.242343	0.216461	-1.11957	0.262898	0.397558
PSPTO_0351	970.317	-0.0846256	0.213018	0.39727	0.691168	0.789093
PSPTO_0352	842.874	-0.325185	0.316192	1.02844	0.303742	0.443428
PSPTO_0353	613.323	-0.358952	0.318569	1.12676	0.259842	0.394194
PSPTO_0354	61.3637	-0.71238	0.32086	2.22022	0.0264039	0.0654352
PSPTO_0355	128.975	0.0786278	0.202015	-0.389218	0.697115	0.793379
PSPTO_0356	226.957	0.0304519	0.191643	-0.158899	0.873749	0.919834
PSPTO_0357	231.257	-0.418613	0.194217	2.15539	0.0311314	0.0747756
PSPTO_0358	384.517	0.161392	0.150748	-1.07061	0.284345	0.422475
PSPTO_0359	8442.31	-0.546843	0.271596	2.01344	0.0440682	0.0993147
PSPTO_0360	4526.08	-0.230451	0.187644	1.22813	0.219398	0.347558
PSPTO_0361	17493.1	-0.645409	0.166213	3.88301	0.000103169	0.000583466
PSPTO_0362	422.885	-0.704691	0.147987	4.76183	1.91848e-06	1.62828e-05
PSPTO_0363	76.555	-0.20963	0.240903	0.870184	0.3842	0.52309
PSPTO_0364	42.9454	0.321139	0.349663	-0.918422	0.358398	0.49831
PSPTO_0365	250.059	0.628752	0.216401	-2.90549	0.00366678	0.0126559
PSPTO_0366	234.385	0.94345	0.255191	-3.69704	0.000218128	0.00113461
PSPTO_0367	9398.04	1.28022	0.446958	-2.86429	0.00417947	0.0141595
PSPTO_0368	9736.66	1.47997	0.837069	-1.76804	0.0770538	0.15446
PSPTO_0369	1183.33	-0.327692	0.377778	0.867418	0.385713	0.525008
PSPTO_0370	1033.03	0.145661	0.223549	-0.651582	0.514671	0.643862
PSPTO_0371	14840.3	0.610714	0.272122	-2.24427	0.0248152	0.0621197
PSPTO_0372	1021.33	-0.530508	0.147447	3.59795	0.000320732	0.00159248
PSPTO_0373	789.962	1.72164	0.182109	-9.45389	3.26457e-21	1.01042e-19
PSPTO_0374	386.37	2.41281	0.221527	-10.8917	1.26271e-27	5.66231e-26
PSPTO_0375	1708.74	0.154218	0.776648	-0.198569	0.8426	0.897271
PSPTO_0376	1041.12	-0.385932	0.443518	0.870162	0.384212	0.52309
PSPTO_0377	1387.37	-0.627047	0.370885	1.69068	0.0908987	0.175644
PSPTO_0378	698.324	-0.562789	0.267027	2.10761	0.0350647	0.0821784
PSPTO_0379	623.193	0.0303707	0.270965	-0.112083	0.910757	0.944593
PSPTO_0380	522.475	1.74609	0.197	-8.86339	7.76165e-19	2.11496e-17
PSPTO_0381	372.011	0.578065	0.162305	-3.56159	0.000368617	0.0018066
PSPTO_0382	274.651	0.0701969	0.168314	-0.41706	0.676634	0.777529
PSPTO_0383	6201.5	-0.35362	0.12154	2.9095	0.00362012	0.0125405
PSPTO_0384	2478.79	-0.93254	0.180997	5.15225	2.57386e-07	2.59436e-06
PSPTO_0385	6303.07	-0.560828	0.140192	4.00043	6.32287e-05	0.000381448
PSPTO_0386	791.777	0.390039	0.167048	-2.33489	0.0195494	0.0511174
PSPTO_0387	1430.58	0.411506	0.155446	-2.64726	0.0081146	0.0248856
PSPTO_0388	328.05	0.172614	0.175281	-0.984787	0.324729	0.466296
PSPTO_0389	372.813	0.091993	0.153911	-0.597704	0.550038	0.673929
PSPTO_0390	2111.25	0.331076	0.152585	-2.16978	0.0300233	0.0726349
PSPTO_0391	419.172	0.470563	0.19155	-2.45661	0.0140255	0.0390589
PSPTO_0393	437.017	0.435368	0.167072	-2.60587	0.00916401	0.0275404
PSPTO_0394	189.555	0.834944	0.311527	-2.68017	0.00735854	0.0229347
PSPTO_0395	96.7619	0.442203	0.249565	-1.77189	0.0764124	0.153506
PSPTO_0396	273.669	0.425643	0.228868	-1.85977	0.0629179	0.131638
PSPTO_0397	171.281	0.0790103	0.281924	-0.280253	0.779283	0.853301
PSPTO_0398	60.3001	-0.00712625	0.272302	0.0261704	0.979121	0.987969
PSPTO_0399	70.1932	0.000804554	0.312821	-0.00257193	0.997948	0.998873
PSPTO_0400	528.257	0.735906	0.154084	-4.77601	1.78807e-06	1.52213e-05
PSPTO_0401	303.796	0.551386	0.208626	-2.64294	0.00821891	0.0251244
PSPTO_0402	324.86	0.249626	0.224784	-1.11051	0.266778	0.402357
PSPTO_0403	87.836	0.888262	0.243484	-3.64813	0.000264151	0.00134677
PSPTO_0404	1242.76	-0.297627	0.185964	1.60046	0.109498	0.20431
PSPTO_0405	2970.72	-0.478214	0.313398	1.5259	0.127034	0.228221
PSPTO_0406	2816.37	-0.262053	0.181897	1.44067	0.149679	0.257919
PSPTO_0407	332.696	0.637552	0.213391	-2.98772	0.00281069	0.010274
PSPTO_0408	531.723	0.125751	0.200193	-0.628149	0.529906	0.655905
PSPTO_0409	472.144	0.100745	0.205756	-0.489636	0.624392	0.737253
PSPTO_0410	393.086	0.450277	0.164481	-2.73756	0.00618975	0.0197926
PSPTO_0411	311.537	-0.00358602	0.219641	0.0163267	0.986974	0.993077
PSPTO_0412	1509.32	-0.639075	0.163251	3.91468	9.05242e-05	0.000521797
PSPTO_0413	954.341	0.227759	0.144563	-1.5755	0.115141	0.212692
PSPTO_0414	546.058	0.0857206	0.167642	-0.51133	0.60912	0.725416
PSPTO_0415	817.805	0.808549	0.203005	-3.98289	6.80812e-05	0.000407198
PSPTO_0416	601.083	0.317616	0.184584	-1.72072	0.0853025	0.166769
PSPTO_0417	1241.25	-0.314196	0.188464	1.66715	0.0954855	0.182971
PSPTO_0418	346.185	-0.491034	0.146301	3.35633	0.000789837	0.00348421
PSPTO_0419	1039.05	-0.0664435	0.166759	0.39844	0.690306	0.788466
PSPTO_0420	1136.26	-0.549933	0.213219	2.5792	0.00990296	0.0293583
PSPTO_0421	685.208	-0.338939	0.181576	1.86665	0.0619506	0.129823
PSPTO_0422	202.673	0.236746	0.209471	-1.13021	0.258389	0.392302
PSPTO_0423	238.558	0.0561658	0.176441	-0.318327	0.750237	0.832703
PSPTO_0424	202.415	0.11816	0.180271	-0.655458	0.512173	0.641812
PSPTO_0425	873.097	-0.123121	0.129494	0.950787	0.341712	0.480863
PSPTO_0426	819.816	0.102618	0.140773	-0.728956	0.466028	0.599104
PSPTO_0427	1800.04	-0.12126	0.211411	0.573575	0.566255	0.688477
PSPTO_0428	1073.46	-0.325014	0.171207	1.89837	0.0576479	0.122777
PSPTO_0429	1188.28	0.116071	0.189194	-0.613501	0.539545	0.664513
PSPTO_0430	7069.95	0.354386	0.178605	-1.98419	0.0472346	0.10471
PSPTO_0431	426.944	-0.0828449	0.241728	0.342719	0.73181	0.818954
PSPTO_0432	108.121	0.327785	0.197679	-1.65817	0.0972826	0.185665
PSPTO_0433	227.699	0.809722	0.224318	-3.6097	0.000306548	0.00153543
PSPTO_0434	1025.44	-0.418822	0.150633	2.78042	0.00542894	0.0176572
PSPTO_0435	1022.5	-0.241624	0.169101	1.42888	0.153039	0.262906
PSPTO_0436	941.077	-0.481316	0.197656	2.43511	0.0148872	0.0409576
PSPTO_0437	305.111	0.707189	0.194973	-3.62712	0.000286603	0.00144699
PSPTO_0438	193.936	0.960437	0.260991	-3.67996	0.00023327	0.00120661
PSPTO_0439	309.061	0.643872	0.222552	-2.89313	0.0038142	0.013054
PSPTO_0440	10869.9	-0.128882	0.382874	0.336619	0.736404	0.822318
PSPTO_0441	17478.4	-1.24514	0.473641	2.62886	0.00856713	0.0260769
PSPTO_0442	1048.67	-1.50902	0.529078	2.85216	0.00434228	0.0146501
PSPTO_0443	14951.4	-1.50855	0.769057	1.96156	0.0498137	0.109279
PSPTO_0444	353.017	-2.52285	0.941353	2.68002	0.00736167	0.0229347
PSPTO_0445	221.618	-1.40119	0.909588	1.54047	0.123446	0.223609
PSPTO_0446	60.8601	-1.1964	0.471979	2.53486	0.0112492	0.0325364
PSPTO_0447	9.73356	-0.187829	0.526129	0.357002	0.721091	0.809982
PSPTO_0448	336.887	0.131604	0.157886	-0.833539	0.404541	0.54175
PSPTO_0449	199.037	0.762464	0.171289	-4.45132	8.53437e-06	6.20731e-05
PSPTO_0450	485.112	0.521635	0.172527	-3.02349	0.00249879	0.00929497
PSPTO_0451	323.094	0.948673	0.205898	-4.6075	4.07536e-06	3.21902e-05
PSPTO_0452	481.931	0.734872	0.187872	-3.91156	9.17008e-05	0.000527427
PSPTO_0453	532.149	1.42043	0.178808	-7.94387	1.95976e-15	4.29263e-14
PSPTO_0454	284.98	0.175947	0.209346	-0.840459	0.400651	0.538138
PSPTO_0455	637.551	0.188128	0.251492	-0.748046	0.454433	0.588582
PSPTO_0456	481.129	-0.207387	0.234469	0.884495	0.376429	0.516791
PSPTO_0457	145.664	0.197458	0.244455	-0.807748	0.419236	0.556798
PSPTO_0458	367.818	0.26974	0.237763	-1.13449	0.256589	0.390912
PSPTO_0459	37.4784	0.31386	0.327905	-0.957168	0.338482	0.478113
PSPTO_0460	170.692	0.331858	0.244549	-1.35702	0.174775	0.292146
PSPTO_0461	162.624	0.915173	0.26889	-3.40352	0.000665227	0.00299958
PSPTO_0462	538.982	2.0372	0.166004	-12.272	1.28119e-34	7.44529e-33
PSPTO_0463	246.138	1.65044	0.200236	-8.24248	1.68672e-16	4.03609e-15
PSPTO_0464	656.462	2.22034	0.183099	-12.1264	7.65012e-34	4.3136e-32
PSPTO_0465	847.734	0.846152	0.268304	-3.15371	0.00161209	0.00646084
PSPTO_0466	340.762	0.375662	0.158837	-2.36507	0.0180267	0.047772
PSPTO_0467	14.3854	0.228443	0.440973	-0.518043	0.604428	0.721942
PSPTO_0468	243.042	1.83839	0.285109	-6.44802	1.13319e-10	1.81789e-09
PSPTO_0469	279.424	1.07607	0.215233	-4.99955	5.74638e-07	5.40027e-06
PSPTO_0470	348.96	0.011797	0.224346	-0.0525838	0.958064	0.976583
PSPTO_0471	777.409	0.446004	0.298391	-1.4947	0.134994	0.239349
PSPTO_0472	440.708	0.825547	0.270839	-3.04811	0.00230283	0.00866797
PSPTO_0474	31.7034	0.333259	0.366924	-0.90825	0.363746	0.504268
PSPTO_5616	15.6373	0.681916	0.471759	-1.44548	0.148324	0.25636
PSPTO_0475	61.1601	0.44818	0.260886	-1.71792	0.0858117	0.167649
PSPTO_0476	53.3677	-0.101109	0.279225	0.362104	0.717274	0.806969
PSPTO_0477	34.4492	0.83557	0.319769	-2.61304	0.00897398	0.027098
PSPTO_0478	54.1509	0.689898	0.310927	-2.21884	0.0264974	0.0656383
PSPTO_0479	12.1408	0.281595	0.4693	-0.600032	0.548485	0.672904
PSPTO_0480	1544.53	-0.564717	0.206946	2.72881	0.00635627	0.0202568
PSPTO_0481	468.095	0.308186	0.189737	-1.62428	0.104316	0.19639
PSPTO_0482	349.506	0.12425	0.152088	-0.816958	0.413953	0.551557
PSPTO_0483	141.272	-0.33181	0.19161	1.73169	0.083328	0.164035
PSPTO_0484	567.241	-0.0691659	0.162469	0.425718	0.670313	0.773021
PSPTO_0485	61.3525	-0.0708116	0.234423	0.302067	0.762601	0.842046
PSPTO_0486	45.8688	-0.284699	0.297221	0.957871	0.338128	0.478063
PSPTO_0487	29.3285	-0.24766	0.374102	0.662013	0.507963	0.638074
PSPTO_0488	30.9432	0.260219	0.341526	-0.761929	0.446102	0.581229
PSPTO_0489	90.7931	0.663458	0.23781	-2.78987	0.00527297	0.0172584
PSPTO_0490	46.0381	-0.567078	0.304118	1.86467	0.0622282	0.130338
PSPTO_0491	261.702	-0.463407	0.253343	1.82917	0.0673743	0.138819
PSPTO_0492	99.2859	0.874708	0.207865	-4.20806	2.57572e-05	0.000170765
PSPTO_0493	37.9438	0.453398	0.309417	-1.46533	0.142831	0.249135
PSPTO_0494	2268.71	0.301477	0.195197	-1.54448	0.122473	0.222479
PSPTO_0495	802.621	-0.0370341	0.22787	0.162523	0.870894	0.917451
PSPTO_0496	489.837	0.02386	0.253358	-0.0941753	0.92497	0.953872
PSPTO_0497	429.372	0.0947542	0.23757	-0.398848	0.690005	0.788281
PSPTO_0498	443.426	0.200682	0.209269	-0.958966	0.337576	0.478063
PSPTO_0499	2629.86	1.1599	0.203114	-5.71056	1.12607e-08	1.42194e-07
PSPTO_0500	9094.06	-1.17862	0.261509	4.507	6.57512e-06	4.94654e-05
PSPTO_0501	598.12	0.84612	0.260112	-3.25291	0.00114231	0.00481884
PSPTO_0502	1056.05	1.05165	0.2425	-4.33672	1.44627e-05	9.98367e-05
PSPTO_0503	1312.54	1.30862	0.23051	-5.67705	1.37034e-08	1.70395e-07
PSPTO_0505	478.35	-0.1668	0.177893	0.937639	0.34843	0.488025
PSPTO_0506	3249.44	-1.09636	0.292686	3.74584	0.000179792	0.000956933
PSPTO_0507	643.243	3.38136	0.280333	-12.062	1.67742e-33	9.27469e-32
PSPTO_0508	710.539	1.11805	0.141153	-7.9208	2.35985e-15	5.12952e-14
PSPTO_0509	464.867	0.295834	0.214342	-1.38019	0.167527	0.282269
PSPTO_0510	208.291	0.216133	0.187775	-1.15102	0.249724	0.383389
PSPTO_0511	281.368	0.403029	0.184862	-2.18016	0.0292454	0.0710246
PSPTO_0512	466.496	0.306047	0.180482	-1.69573	0.0899379	0.174004
PSPTO_0513	1390.7	3.91385	0.319319	-12.2569	1.54337e-34	8.78949e-33
PSPTO_0514	687.595	-0.247164	0.158038	1.56395	0.11783	0.216256
PSPTO_0515	179.848	1.16945	0.179771	-6.50523	7.75748e-11	1.25153e-09
PSPTO_0516	480.188	0.514548	0.175137	-2.93797	0.00330367	0.0116498
PSPTO_0517	170.065	0.25418	0.230196	-1.10419	0.269511	0.40562
PSPTO_0518	515.261	0.555365	0.239637	-2.31752	0.0204752	0.0530753
PSPTO_0519	104.689	0.533577	0.253065	-2.10846	0.0349911	0.0821577
PSPTO_0520	326.81	0.657162	0.157591	-4.17005	3.04529e-05	0.000198659
PSPTO_0521	239.906	0.761437	0.339238	-2.24455	0.0247968	0.062101
PSPTO_0522	660.355	-0.476041	0.199387	2.38753	0.0169622	0.045478
PSPTO_0523	490.222	0.0687062	0.153904	-0.446421	0.655293	0.76189
PSPTO_0524	754.653	-0.180922	0.259974	0.695924	0.486477	0.618937
PSPTO_0525	188.116	-0.256989	0.246006	1.04465	0.296186	0.436069
PSPTO_0526	25.2091	0.917236	0.365995	-2.50614	0.0122056	0.0349475
PSPTO_0527	1689.94	0.268315	0.18646	-1.439	0.150152	0.258577
PSPTO_0528	240.404	0.000799746	0.227512	-0.00351518	0.997195	0.998598
PSPTO_0529	270.54	0.811059	0.210203	-3.85845	0.000114108	0.000639613
PSPTO_0530	222.965	-0.0259583	0.204569	0.126893	0.899025	0.936348
PSPTO_0531	69.2436	0.521422	0.320422	-1.6273	0.103674	0.195569
PSPTO_0532	15.0504	1.41835	0.487856	-2.90732	0.0036454	0.0126204
PSPTO_0534	575.459	0.00305576	0.215092	-0.0142068	0.988665	0.994252
PSPTO_0535	197.332	-0.0663011	0.220783	0.300299	0.763949	0.84283
PSPTO_t02	10.7137	0.313664	0.485677	-0.645827	0.518391	0.646145
PSPTO_0536	883.622	0.0234508	0.262394	-0.0893725	0.928786	0.955866
PSPTO_0537	27320.8	-0.126822	0.255326	0.496707	0.619396	0.733664
PSPTO_0538	3615.04	-0.251709	0.199139	1.26398	0.206236	0.331877
PSPTO_0539	9352.91	1.11963	0.301953	-3.70798	0.000208921	0.00109257
PSPTO_0540	675.81	-0.150412	0.196922	0.763816	0.444977	0.580612
PSPTO_0541	495.198	0.267151	0.162378	-1.64524	0.0999206	0.189683
PSPTO_0542	169.955	-1.28873	0.219387	5.87425	4.24769e-09	5.66524e-08
PSPTO_0543	150.261	-1.29603	0.205587	6.30406	2.89943e-10	4.45074e-09
PSPTO_0544	516.89	-0.420347	0.211995	1.98281	0.0473883	0.10501
PSPTO_0545	2494.89	-0.173032	0.347912	0.497344	0.618946	0.733419
PSPTO_0546	2317.64	0.314231	0.355731	-0.88334	0.377053	0.516845
PSPTO_0547	6066.14	0.485278	0.32708	-1.48367	0.137897	0.242557
PSPTO_0548	556.514	0.573174	0.161012	-3.55982	0.000371115	0.00181572
PSPTO_0549	809.574	0.00547626	0.150168	-0.0364676	0.97091	0.984042
PSPTO_0550	583.813	0.0527793	0.156144	-0.338017	0.73535	0.821302
PSPTO_0551	825.932	-0.364135	0.17295	2.10544	0.0352529	0.0825854
PSPTO_0552	1060.27	0.0439767	0.147043	-0.299075	0.764883	0.843044
PSPTO_0553	4334.8	-0.221396	0.129256	1.71285	0.0867411	0.168943
PSPTO_0554	9163.29	-0.437645	0.128747	3.39926	0.000675687	0.00303712
PSPTO_0555	930.964	-0.448381	0.172179	2.60416	0.00920996	0.0276591
PSPTO_0556	543.375	-0.259522	0.201374	1.28876	0.197482	0.321056
PSPTO_0557	419.845	0.205029	0.197594	-1.03763	0.299444	0.439066
PSPTO_0558	589.456	0.430862	0.187408	-2.29906	0.0215013	0.0552571
PSPTO_0559	401.844	-0.453222	0.191285	2.36935	0.0178193	0.0473767
PSPTO_0560	108.93	-0.469017	0.257332	1.82261	0.0683619	0.140195
PSPTO_0561	11.384	-0.350868	0.496943	0.706051	0.480156	0.612839
PSPTO_0562	721.023	-0.866821	0.166199	5.21555	1.83274e-07	1.90117e-06
PSPTO_0563	1225.48	-1.43042	0.205954	6.94533	3.77587e-12	6.67814e-11
PSPTO_0564	517.36	-1.43548	0.215343	6.66601	2.62852e-11	4.35157e-10
PSPTO_0565	324.64	-0.816201	0.158793	5.14003	2.74688e-07	2.759e-06
PSPTO_0566	860.825	-0.35827	0.134051	2.67263	0.00752588	0.0233315
PSPTO_0567	602.932	-0.323533	0.156628	2.06561	0.0388654	0.0895381
PSPTO_0568	1693.03	-0.498957	0.1334	3.7403	0.000183799	0.000976433
PSPTO_0569	1535.04	0.181388	0.216433	-0.838081	0.401985	0.539549
PSPTO_0570	319.67	0.0515285	0.253615	-0.203176	0.838997	0.896163
PSPTO_0571	521.708	0.984824	0.203709	-4.83445	1.33512e-06	1.17707e-05
PSPTO_0572	787.234	0.629151	0.197769	-3.18125	0.00146642	0.00599518
PSPTO_0573	89.2881	-0.491215	0.219015	2.24283	0.0249075	0.0622687
PSPTO_0574	48.7854	0.383569	0.274328	-1.39821	0.16205	0.275156
PSPTO_0575	109.495	0.122199	0.21991	-0.555677	0.578432	0.699399
PSPTO_0576	62.2593	0.340907	0.336597	-1.0128	0.311154	0.451471
PSPTO_0577	725.5	-0.20321	0.281828	0.721045	0.470882	0.604389
PSPTO_0578	137.788	-0.12457	0.385169	0.323417	0.74638	0.830526
PSPTO_0579	176.469	-0.228627	0.333402	0.685738	0.492878	0.625572
PSPTO_0580	623.993	-0.522494	0.363328	1.43808	0.150412	0.258946
PSPTO_0581	391.53	-0.0945522	0.290193	0.325825	0.744557	0.828983
PSPTO_0582	338.836	0.302185	0.206539	-1.46309	0.143444	0.249899
PSPTO_0583	329.306	0.656831	0.219992	-2.9857	0.00282931	0.0103156
PSPTO_0584	181.461	0.141297	0.213355	-0.662261	0.507804	0.638074
PSPTO_0585	280.961	0.744396	0.266293	-2.7954	0.00518359	0.0170232
PSPTO_0586	384.069	0.0164466	0.184173	-0.0893002	0.928843	0.955866
PSPTO_0587	1166.55	0.245011	0.230013	-1.0652	0.286784	0.425343
PSPTO_0588	11777.5	1.36196	0.30279	-4.49804	6.85819e-06	5.12564e-05
PSPTO_0589	9544.06	0.814456	0.307734	-2.64662	0.00813006	0.0249062
PSPTO_0591	335.388	0.541103	0.162554	-3.32877	0.000872319	0.00380096
PSPTO_0592	561.575	0.231645	0.200874	-1.15319	0.248832	0.38238
PSPTO_0593	1086.15	-0.349654	0.143994	2.42826	0.0151715	0.0415716
PSPTO_0594	1159.27	-0.50556	0.203798	2.48069	0.0131129	0.0369692
PSPTO_0595	453.099	-0.493374	0.194559	2.53586	0.0112172	0.0324769
PSPTO_0596	397.22	-0.0970066	0.266666	0.363776	0.716026	0.806042
PSPTO_0597	1146.78	0.0195759	0.217952	-0.0898175	0.928432	0.955788
PSPTO_0598	3841.03	0.560922	0.32223	-1.74075	0.081727	0.161778
PSPTO_0599	1175.41	-0.0024656	0.149435	0.0164995	0.986836	0.993077
PSPTO_0600	744.484	0.260995	0.175663	-1.48577	0.137339	0.242045
PSPTO_0601	359.109	-0.601583	0.182614	3.29428	0.000986739	0.00423154
PSPTO_0602	446.041	-0.41357	0.205682	2.01073	0.0443544	0.0997726
PSPTO_0603	376.571	0.558416	0.213794	-2.61193	0.00900326	0.0271576
PSPTO_0604	2759.3	-0.703689	0.159008	4.42551	9.62162e-06	6.90985e-05
PSPTO_0605	2037.04	-0.424474	0.13908	3.05202	0.00227307	0.00857814
PSPTO_0606	2804.86	-0.343155	0.191466	1.79225	0.073093	0.148348
PSPTO_0607	5116.73	0.195323	0.164704	-1.18591	0.235659	0.366789
PSPTO_0608	208.307	-0.0808163	0.224621	0.359791	0.719004	0.808117
PSPTO_0609	2149.74	-0.746021	0.160208	4.65657	3.21525e-06	2.5936e-05
PSPTO_r01	382479	-6.51751	0.443791	14.686	7.92819e-49	6.64352e-47
PSPTO_t03	1467.61	0.646207	0.373758	-1.72894	0.0838191	0.164603
PSPTO_t04	1163.1	0.132413	0.336402	-0.393616	0.693864	0.789995
PSPTO_r02	833857	-5.93796	0.404812	14.6684	1.02705e-48	8.47689e-47
PSPTO_r03	746.115	2.4346	1.00435	-2.42406	0.0153481	0.0418619
PSPTO_0610	300.368	-0.786868	0.265964	2.95856	0.00309085	0.0110846
PSPTO_0611	342.184	-0.469512	0.240766	1.95008	0.0511665	0.111506
PSPTO_0612	330.681	0.651309	0.165299	-3.94019	8.14172e-05	0.000476537
PSPTO_t05	6775.63	3.47711	0.350195	-9.92909	3.11068e-23	1.06719e-21
PSPTO_t06	1639.36	0.442735	0.309426	-1.43082	0.15248	0.262033
PSPTO_t07	1102.71	0.0280054	0.301108	-0.0930078	0.925897	0.954559
PSPTO_t08	966.413	0.875587	0.314746	-2.78188	0.00540447	0.0175977
PSPTO_0613	7579.55	0.201455	0.230051	-0.875697	0.381195	0.520102
PSPTO_0614	13102.6	-0.0907884	0.229812	0.395054	0.692803	0.78926
PSPTO_0615	13092.2	-0.898639	0.190389	4.72001	2.3583e-06	1.96066e-05
PSPTO_0616	20041.5	-1.01504	0.189238	5.36381	8.14852e-08	8.95865e-07
PSPTO_0617	36940.8	-0.801766	0.170006	4.7161	2.40412e-06	1.98715e-05
PSPTO_0618	22117.1	-0.726896	0.162585	4.47087	7.79011e-06	5.70974e-05
PSPTO_0619	45728.2	-1.12706	0.187032	6.02601	1.68062e-09	2.36909e-08
PSPTO_0620	60952.2	-1.00319	0.169438	5.92069	3.20587e-09	4.31618e-08
PSPTO_0621	16079.6	-0.286472	0.167295	1.71237	0.0868281	0.168997
PSPTO_0622	23223.4	-0.89818	0.168371	5.33454	9.57865e-08	1.04905e-06
PSPTO_0623	115111	-0.910128	0.175568	5.1839	2.17299e-07	2.20985e-06
PSPTO_0624	79574.8	-0.859916	0.150658	5.70774	1.14483e-08	1.44244e-07
PSPTO_0625	15271.2	0.00410224	0.163458	-0.0250966	0.979978	0.988308
PSPTO_0626	36355.9	-0.884686	0.164053	5.39269	6.94116e-08	7.72068e-07
PSPTO_0627	30956	-0.792009	0.181835	4.35564	1.32678e-05	9.1922e-05
PSPTO_0628	14915.5	-0.965655	0.208084	4.64071	3.47216e-06	2.78899e-05
PSPTO_0629	34961.6	-0.894872	0.177021	5.05518	4.29985e-07	4.14342e-06
PSPTO_0630	15609.1	-0.718176	0.231587	3.1011	0.00192802	0.00745927
PSPTO_0631	18233.1	-0.707215	0.201154	3.51579	0.000438448	0.00210182
PSPTO_0632	36341.7	-0.801912	0.182583	4.39205	1.12287e-05	7.9143e-05
PSPTO_0633	19701	-0.86916	0.195579	4.44404	8.82865e-06	6.37252e-05
PSPTO_0634	6923.1	-0.931187	0.175099	5.31806	1.04879e-07	1.13769e-06
PSPTO_0635	14413.9	-0.598231	0.18985	3.15107	0.00162672	0.00650574
PSPTO_0636	19539.9	-0.679115	0.176838	3.84033	0.000122868	0.000683334
PSPTO_0637	18360.5	-0.514261	0.181282	2.83681	0.00455672	0.0152024
PSPTO_0638	33670.6	-0.272077	0.179835	1.51292	0.1303	0.233352
PSPTO_0639	15525.1	-0.387752	0.156637	2.47548	0.0133057	0.0374203
PSPTO_0640	24375.4	-0.424574	0.172621	2.45957	0.0139104	0.0387573
PSPTO_0641	32967.7	-0.97246	0.155513	6.25323	4.02054e-10	6.0574e-09
PSPTO_0642	18223.6	-1.03933	0.153446	6.77322	1.25948e-11	2.13475e-10
PSPTO_0643	23134.2	-1.0466	0.141664	7.38786	1.49211e-13	2.92013e-12
PSPTO_0644	10102.7	-0.673915	0.201589	3.34302	0.000828729	0.00363047
PSPTO_0645	22953.5	-0.756132	0.150625	5.01995	5.16843e-07	4.8813e-06
PSPTO_0646	81615	-1.04196	0.144917	7.19003	6.47768e-13	1.22559e-11
PSPTO_0647	5997.02	-1.36749	0.122223	11.1885	4.64146e-29	2.22127e-27
PSPTO_0648	15949.4	-0.746	0.169333	4.40551	1.05537e-05	7.52392e-05
PSPTO_0649	16426.5	-0.613991	0.182857	3.35776	0.00078577	0.00346896
PSPTO_0650	24619.5	-0.610764	0.165687	3.68625	0.000227583	0.00117933
PSPTO_0651	47246.9	-0.766742	0.147716	5.19065	2.09556e-07	2.14259e-06
PSPTO_0652	21595.6	-0.444629	0.134204	3.31308	0.000922746	0.00399623
PSPTO_0653	2303.42	0.902561	0.213761	-4.22229	2.41829e-05	0.000161078
PSPTO_0654	2585.33	0.206516	0.138592	-1.4901	0.136198	0.240585
PSPTO_0655	2729.18	-0.175761	0.154945	1.13435	0.25665	0.390912
PSPTO_0656	3582.21	0.0410569	0.154691	-0.265412	0.790692	0.863062
PSPTO_0657	260.284	0.239671	0.168007	-1.42656	0.153707	0.263663
PSPTO_0658	535.583	1.19294	0.189429	-6.29752	3.02438e-10	4.63007e-09
PSPTO_0659	427.811	0.0167206	0.220649	-0.0757792	0.939595	0.963674
PSPTO_0660	122.073	-0.4809	0.205506	2.34008	0.0192795	0.0505044
PSPTO_0661	45.5801	0.127232	0.275306	-0.462147	0.643976	0.753378
PSPTO_0662	47.1299	-0.45293	0.288144	1.57189	0.115977	0.21375
PSPTO_0663	52.5674	0.294656	0.246146	-1.19708	0.231277	0.361251
PSPTO_0664	68.483	0.328693	0.249737	-1.31615	0.188122	0.30973
PSPTO_0665	372.141	0.540113	0.1476	-3.65932	0.00025289	0.00129515
PSPTO_0666	507.144	0.654333	0.18035	-3.62813	0.000285484	0.0014439
PSPTO_0667	347.749	0.044885	0.196712	-0.228176	0.819509	0.884256
PSPTO_0668	250.99	0.792404	0.18238	-4.3448	1.39403e-05	9.63471e-05
PSPTO_0669	46.2362	0.39093	0.2666	-1.46635	0.142552	0.24881
PSPTO_0670	1592.01	0.234952	0.162039	-1.44997	0.147068	0.254653
PSPTO_0671	466.402	-0.551558	0.162738	3.38923	0.00070089	0.00313556
PSPTO_0672	27.1638	-0.339874	0.358741	0.947407	0.343431	0.482685
PSPTO_0673	41.4346	-0.204943	0.304801	0.672385	0.501339	0.633065
PSPTO_0674	29.8011	0.253614	0.334104	-0.759087	0.447801	0.582908
PSPTO_0675	192.575	3.23935	0.309609	-10.4627	1.28156e-25	5.0684e-24
PSPTO_0676	635.645	3.15387	0.164219	-19.2053	3.34409e-82	5.7711e-80
PSPTO_0677	1417.86	0.19777	0.171234	-1.15497	0.248101	0.381749
PSPTO_0678	971.422	-0.164795	0.14454	1.14014	0.254229	0.388785
PSPTO_0679	1131.5	0.94936	0.180708	-5.25354	1.492e-07	1.57643e-06
PSPTO_0680	600.136	-0.722463	0.310017	2.3304	0.0197851	0.0515916
PSPTO_0681	393.936	-0.703912	0.142876	4.92674	8.36129e-07	7.67713e-06
PSPTO_0682	120.288	-0.589162	0.267808	2.19994	0.0278112	0.0682104
PSPTO_0683	506.231	-0.155004	0.2838	0.546175	0.584946	0.704888
PSPTO_0684	193.79	0.515684	0.209371	-2.46302	0.0137773	0.038424
PSPTO_0685	218.566	0.157653	0.169413	-0.930584	0.352069	0.491068
PSPTO_0686	909.88	-0.291108	0.138971	2.09473	0.0361946	0.084461
PSPTO_0687	248.345	-0.0826276	0.166078	0.497522	0.618821	0.733419
PSPTO_0688	227.32	0.0633839	0.204916	-0.309316	0.757081	0.838013
PSPTO_0689	510.402	0.546172	0.227501	-2.40074	0.0163618	0.0441613
PSPTO_0690	1107.12	-0.199957	0.152705	1.30943	0.190388	0.312376
PSPTO_0691	1181.75	-0.221233	0.162029	1.36539	0.17213	0.288657
PSPTO_0692	1942.59	-0.409773	0.137865	2.97228	0.00295602	0.010675
PSPTO_0693	1410.3	-0.510764	0.217009	2.35365	0.0185899	0.0490591
PSPTO_0694	1577.53	-0.460854	0.18444	2.49867	0.0124659	0.0355145
PSPTO_0695	945.98	-0.810468	0.187504	4.32241	1.54333e-05	0.00010615
PSPTO_0696	1157.73	0.00723118	0.164982	-0.04383	0.96504	0.980856
PSPTO_0697	555.178	-0.187279	0.219718	0.85236	0.394014	0.532237
PSPTO_0698	2911.91	-0.466596	0.14441	3.23105	0.00123337	0.00515656
PSPTO_0699	648.235	-0.0838272	0.149665	0.5601	0.575411	0.696486
PSPTO_0700	335.975	-0.526751	0.17288	3.04691	0.00231205	0.00869689
PSPTO_0701	393.738	0.0233204	0.173598	-0.134335	0.893138	0.932935
PSPTO_0702	205.596	-0.306912	0.225491	1.36109	0.173487	0.29059
PSPTO_0703	485.024	-0.0376566	0.199176	0.189063	0.850044	0.902666
PSPTO_0704	67.389	1.21203	0.249847	-4.85109	1.22783e-06	1.09772e-05
PSPTO_0705	22.8924	0.375808	0.391959	-0.958794	0.337663	0.478063
PSPTO_0706	93.7122	0.964007	0.246499	-3.9108	9.1992e-05	0.000527587
PSPTO_0707	108.97	0.856183	0.214779	-3.98635	6.7098e-05	0.000401812
PSPTO_0708	74.5051	0.144048	0.233161	-0.617807	0.536703	0.662158
PSPTO_0709	93.059	0.67425	0.21336	-3.16016	0.00157684	0.00634219
PSPTO_0710	86.717	0.154676	0.250585	-0.617261	0.537063	0.662349
PSPTO_0711	275.599	0.655759	0.155539	-4.21604	2.48632e-05	0.000165222
PSPTO_0712	45.7033	0.5671	0.277283	-2.04521	0.0408345	0.0929095
PSPTO_0713	143.438	1.05967	0.203778	-5.20011	1.99176e-07	2.04379e-06
PSPTO_0714	510.81	-0.347776	0.133984	2.59565	0.00944132	0.0281673
PSPTO_0715	245.746	0.0510255	0.174906	-0.291731	0.770492	0.847095
PSPTO_0716	236.958	0.995281	0.247086	-4.02808	5.62342e-05	0.000342518
PSPTO_0717	240.386	0.965306	0.211164	-4.57137	4.84556e-06	3.78013e-05
PSPTO_0718	70.8239	-0.11745	0.264926	0.44333	0.657527	0.763648
PSPTO_0719	42.36	0.983139	0.372531	-2.63908	0.00831323	0.0253582
PSPTO_0720	190.055	1.15283	0.246259	-4.68136	2.8498e-06	2.32516e-05
PSPTO_0721	93.6948	-0.0313147	0.231837	0.135072	0.892555	0.93285
PSPTO_0722	3290.17	-0.0443414	0.184302	0.240591	0.809872	0.876515
PSPTO_0723	243.78	-0.0397967	0.190376	0.209043	0.834415	0.893232
PSPTO_0724	270.537	0.55907	0.230214	-2.42848	0.0151623	0.0415716
PSPTO_0725	262.145	0.0108486	0.197186	-0.0550168	0.956125	0.974957
PSPTO_0726	190.773	-0.505191	0.257295	1.96347	0.0495917	0.108954
PSPTO_0727	495.948	0.0162293	0.235424	-0.0689366	0.94504	0.967464
PSPTO_0728	1069.74	0.147191	0.298365	-0.493327	0.621782	0.735114
PSPTO_0729	1132.37	-0.509451	0.134158	3.79741	0.000146216	0.000795318
PSPTO_0730	366.208	-0.541539	0.190769	2.83872	0.00452954	0.0151383
PSPTO_0731	148.25	0.167513	0.209315	-0.800289	0.423543	0.560818
PSPTO_0732	450.669	0.22532	0.191448	-1.17692	0.239227	0.370979
PSPTO_0733	1409.3	-0.221526	0.171457	1.29202	0.19635	0.319399
PSPTO_0734	260.436	0.214107	0.179809	-1.19075	0.233753	0.364519
PSPTO_0735	227.98	-0.519803	0.213816	2.43108	0.015054	0.0413768
PSPTO_0736	474.101	-0.345295	0.204406	1.68926	0.0911687	0.175883
PSPTO_0737	580.17	-0.457922	0.168252	2.72164	0.00649586	0.0206554
PSPTO_0738	288.571	-0.161855	0.17795	0.909554	0.363058	0.503805
PSPTO_0739	241.517	0.311375	0.168808	-1.84456	0.0651022	0.135511
PSPTO_0740	321.447	-0.372621	0.18531	2.0108	0.0443466	0.0997726
PSPTO_0741	251.198	-0.11274	0.195652	0.576227	0.564461	0.687029
PSPTO_0742	173.351	3.24307	0.252248	-12.8567	7.89081e-38	4.83206e-36
PSPTO_0743	526.911	3.45659	0.194066	-17.8114	5.76989e-71	7.64175e-69
PSPTO_0744	225.11	2.50915	0.239704	-10.4677	1.21558e-25	4.84108e-24
PSPTO_0745	84.1989	0.939053	0.268069	-3.50303	0.000459992	0.00218852
PSPTO_0746	431.02	0.255996	0.199406	-1.28379	0.199216	0.322926
PSPTO_0747	390.451	0.121281	0.178737	-0.678546	0.497425	0.629519
PSPTO_0748	1438.42	0.0538668	0.149871	-0.359421	0.71928	0.808268
PSPTO_0749	391.138	-0.566704	0.213603	2.65307	0.00797632	0.0245012
PSPTO_0750	1012.17	-0.32144	0.322703	0.996087	0.319208	0.460459
PSPTO_0751	305.535	0.84356	0.162586	-5.18839	2.12115e-07	2.16487e-06
PSPTO_0752	446.831	1.57702	0.5136	-3.07052	0.00213689	0.00815657
PSPTO_0753	1111.65	-0.631076	0.262211	2.40675	0.0160951	0.0435034
PSPTO_0754	515.874	-0.648944	0.210456	3.08352	0.00204569	0.00786114
PSPTO_0755	119.904	0.345006	0.260528	-1.32426	0.185417	0.306581
PSPTO_0756	150.016	-0.310782	0.225141	1.38038	0.167468	0.282253
PSPTO_0757	735.387	0.0297948	0.148722	-0.200339	0.841215	0.897102
PSPTO_0758	172.359	-0.378219	0.222569	1.69934	0.089256	0.173072
PSPTO_0759	328.163	0.0822522	0.195041	-0.421717	0.673232	0.774557
PSPTO_0760	125.942	0.142038	0.214506	-0.662164	0.507866	0.638074
PSPTO_0761	156.378	-0.169634	0.221255	0.766693	0.443264	0.579387
PSPTO_0762	256.688	-0.00543709	0.216355	0.0251304	0.979951	0.988308
PSPTO_0763	253.855	-0.129688	0.269674	0.480908	0.630582	0.742436
PSPTO_0764	257.064	1.98692	0.208291	-9.53918	1.43961e-21	4.58022e-20
PSPTO_0765	261.129	0.481694	0.191495	-2.51543	0.0118886	0.0341775
PSPTO_0766	467.261	0.920014	0.21522	-4.27475	1.91348e-05	0.000129421
PSPTO_0767	73.8934	0.193875	0.298698	-0.649066	0.516296	0.645207
PSPTO_0768	67.4833	0.432126	0.231126	-1.86966	0.0615313	0.129164
PSPTO_0769	149.137	0.251908	0.207533	-1.21382	0.224816	0.353333
PSPTO_0770	110.03	0.366461	0.200843	-1.82461	0.0680593	0.139725
PSPTO_0771	180.588	-0.0389361	0.236269	0.164796	0.869105	0.916244
PSPTO_0772	284.471	0.0527721	0.202375	-0.260764	0.794275	0.864935
PSPTO_0773	152.668	0.0228482	0.189629	-0.120489	0.904096	0.940081
PSPTO_0774	2089.82	0.858694	0.213212	-4.02742	5.63912e-05	0.000343107
PSPTO_0775	729.075	-0.409056	0.192638	2.12344	0.0337173	0.0797425
PSPTO_r04	382479	-6.51751	0.443791	14.686	7.92819e-49	6.64352e-47
PSPTO_t09	1467.61	0.646207	0.373758	-1.72894	0.0838191	0.164603
PSPTO_t10	1163.1	0.132413	0.336402	-0.393616	0.693864	0.789995
PSPTO_r05	833702	-5.95164	0.412706	14.421	3.81651e-47	2.75127e-45
PSPTO_r06	746.115	2.4346	1.00435	-2.42406	0.0153481	0.0418619
PSPTO_0776	824.388	-0.629744	0.139275	4.5216	6.13741e-06	4.64177e-05
PSPTO_0777	932.407	-0.646526	0.155978	4.14497	3.39858e-05	0.000220373
PSPTO_0778	426.187	-0.406638	0.149368	2.72238	0.00648127	0.0206206
PSPTO_0779	70.3431	0.283728	0.27659	-1.02581	0.304981	0.444439
PSPTO_0780	572.494	0.0179346	0.215566	-0.083198	0.933694	0.959644
PSPTO_0781	84.7783	0.672864	0.21149	-3.18154	0.00146494	0.00599342
PSPTO_0782	230.366	1.2691	0.385496	-3.29212	0.000994334	0.0042609
PSPTO_0783	257.401	1.04639	0.318937	-3.28086	0.00103491	0.00441154
PSPTO_0784	230.639	0.146018	0.19279	-0.757394	0.448814	0.583645
PSPTO_0785	120.978	0.482723	0.250049	-1.93051	0.0535432	0.115678
PSPTO_0786	164.535	0.93098	0.267724	-3.47739	0.000506325	0.00235967
PSPTO_0787	405.16	0.250976	0.152814	-1.64237	0.100514	0.190518
PSPTO_0788	99.8551	-0.0219543	0.242833	0.090409	0.927962	0.95575
PSPTO_0789	80.631	0.39204	0.237071	-1.65368	0.0981917	0.187087
PSPTO_0790	122.363	0.508669	0.211997	-2.39942	0.016421	0.0443003
PSPTO_0791	294.149	0.0377074	0.182361	-0.206773	0.836187	0.894289
PSPTO_0792	13.4251	-1.65933	0.452148	3.66988	0.000242667	0.00124728
PSPTO_0793	379.376	-0.147038	0.183272	0.802296	0.422382	0.559931
PSPTO_0794	381.707	-0.769447	0.155937	4.93436	8.04152e-07	7.41043e-06
PSPTO_0795	190.197	-0.213425	0.177012	1.20571	0.22793	0.356709
PSPTO_0796	1982.04	-0.209224	0.180018	1.16224	0.245138	0.378234
PSPTO_0797	16209.9	0.117864	0.225477	-0.52273	0.601162	0.719398
PSPTO_0798	17371.1	-0.17823	0.205855	0.865804	0.386598	0.525557
PSPTO_0799	2193.97	-0.620827	0.198995	3.1198	0.00180973	0.00710786
PSPTO_0800	955.702	-0.606216	0.173005	3.50403	0.000458276	0.002184
PSPTO_0801	362.471	-0.594109	0.164486	3.61192	0.000303941	0.00152506
PSPTO_0802	14748.9	1.92437	0.347039	-5.54511	2.93766e-08	3.45661e-07
PSPTO_0803	848.604	-1.16993	0.353305	3.31139	0.000928342	0.00401131
PSPTO_0804	447.018	-0.0481022	0.148359	0.324228	0.745765	0.830005
PSPTO_0805	1950.1	-0.0862117	0.182721	0.471821	0.637055	0.747276
PSPTO_0806	8166.15	-0.649534	0.134454	4.8309	1.35917e-06	1.19268e-05
PSPTO_0807	1313.72	-0.55028	0.164832	3.33843	0.000842524	0.00368523
PSPTO_0808	1495.52	-0.56131	0.137407	4.08501	4.40741e-05	0.000277965
PSPTO_0809	1675.86	-0.401241	0.175902	2.28105	0.0225454	0.0575508
PSPTO_0810	371.177	-0.604987	0.215626	2.80573	0.00502027	0.0165742
PSPTO_0811	410.051	0.0289822	0.24713	-0.117275	0.906642	0.941869
PSPTO_0812	372.127	-0.310239	0.175607	1.76667	0.0772838	0.154703
PSPTO_0813	546.634	0.168129	0.191429	-0.878283	0.37979	0.518786
PSPTO_0814	423.404	-0.325082	0.208499	1.55915	0.11896	0.217838
PSPTO_0815	2187.9	-0.162478	0.161104	1.00853	0.3132	0.454093
PSPTO_0816	311.312	-0.409645	0.169447	2.41754	0.0156257	0.0424563
PSPTO_0817	627.318	-0.812775	0.175843	4.62216	3.79765e-06	3.02908e-05
PSPTO_0818	235.193	-0.97862	0.430742	2.27194	0.0230901	0.0587571
PSPTO_0819	496.006	-1.2432	0.366807	3.38925	0.000700844	0.00313556
PSPTO_0820	644.776	-1.39526	0.336983	4.14046	3.46618e-05	0.000224317
PSPTO_0821	124.642	-0.118369	0.278379	0.42521	0.670684	0.77303
PSPTO_0822	345.736	0.187259	0.165123	-1.13406	0.25677	0.390991
PSPTO_0823	396.124	0.054404	0.163031	-0.333703	0.738604	0.824163
PSPTO_0824	344.882	0.190787	0.181878	-1.04898	0.294186	0.43415
PSPTO_0825	136.137	-0.0712639	0.180048	0.395804	0.692249	0.789181
PSPTO_0826	2634.86	0.17889	0.172117	-1.03935	0.298643	0.438682
PSPTO_0827	1908.87	-0.0322877	0.220955	0.146128	0.88382	0.927295
PSPTO_0828	634.092	-0.638216	0.228841	2.7889	0.00528867	0.0172996
PSPTO_0829	14290.5	0.104426	0.380739	-0.274271	0.783877	0.857671
PSPTO_t11	4916.61	1.68765	0.301123	-5.60452	2.08834e-08	2.50909e-07
PSPTO_t12	3076.28	-0.414205	0.280711	1.47556	0.140063	0.245433
PSPTO_t13	2066.11	-0.720361	0.256035	2.81352	0.00490017	0.0162341
PSPTO_t14	1525.26	-0.462197	0.264333	1.74854	0.080371	0.159873
PSPTO_0831	708.184	0.667257	0.192938	-3.4584	0.000543393	0.002518
PSPTO_0832	235.532	-0.0456155	0.168307	0.271026	0.786371	0.859575
PSPTO_0833	190.162	0.151034	0.171553	-0.880389	0.378649	0.518242
PSPTO_0834	3426.24	0.366351	0.434222	-0.843694	0.39884	0.536086
PSPTO_0835	2106.47	0.245714	0.348947	-0.704159	0.481334	0.61393
PSPTO_0836	1713.71	0.269556	0.30855	-0.873621	0.382325	0.521269
PSPTO_0837	2102.27	0.513621	0.3187	-1.61161	0.107046	0.200404
PSPTO_0838	3144.39	0.261556	0.298241	-0.876994	0.38049	0.519389
PSPTO_0840	1040.47	0.898079	0.166782	-5.38475	7.2544e-08	8.05337e-07
PSPTO_0842	58.0912	-0.33539	0.261741	1.28138	0.200059	0.323952
PSPTO_0844	623.381	0.0131263	0.214024	-0.061331	0.951096	0.971568
PSPTO_0847	116.284	0.237218	0.233171	-1.01735	0.308985	0.449125
PSPTO_0848	474.983	0.21468	0.185395	-1.15796	0.24688	0.38051
PSPTO_0849	293.818	-0.102263	0.228166	0.448196	0.654012	0.760898
PSPTO_0850	77.8781	-0.0270847	0.284396	0.0952359	0.924127	0.953573
PSPTO_0851	901.064	0.128063	0.247838	-0.516723	0.60535	0.722704
PSPTO_0852	2912.94	-0.0497942	0.294093	0.169315	0.865549	0.914188
PSPTO_5621	364.502	1.77525	0.254644	-6.97148	3.13618e-12	5.59239e-11
PSPTO_0853	829.212	0.78897	0.232276	-3.39669	0.00068205	0.00305849
PSPTO_0854	239.504	0.536191	0.238989	-2.24358	0.0248594	0.0622032
PSPTO_0855	962.305	0.52607	0.185309	-2.83887	0.0045273	0.0151383
PSPTO_0856	545.95	0.145484	0.203357	-0.715415	0.474353	0.607474
PSPTO_0857	349.283	-0.304227	0.168654	1.80385	0.0712551	0.145239
PSPTO_0858	129.485	-0.16472	0.227659	0.723539	0.469349	0.602953
PSPTO_0859	895.856	0.532111	0.138654	-3.83769	0.000124196	0.000688699
PSPTO_0860	97.5815	0.306797	0.215479	-1.42379	0.154507	0.264796
PSPTO_0861	122.661	-0.273212	0.253565	1.07748	0.281264	0.419429
PSPTO_0862	69.769	0.488582	0.251403	-1.94342	0.0519651	0.112825
PSPTO_0863	70.87	0.761422	0.283315	-2.68754	0.00719799	0.0225386
PSPTO_0864	237.034	-0.0707858	0.166451	0.425265	0.670644	0.77303
PSPTO_0865	190.849	0.147174	0.172652	-0.852433	0.393974	0.532237
PSPTO_0866	37.9477	-0.901754	0.284163	3.17337	0.00150681	0.00614704
PSPTO_0867	29.3383	-0.296323	0.308135	0.961668	0.336217	0.477636
PSPTO_0868	5.64884	-0.185756	0.647267	0.286985	0.774124	0.849218
PSPTO_0869	28.1188	0.399356	0.373674	-1.06873	0.285192	0.423401
PSPTO_0871	1476.82	-0.172629	0.27898	0.618786	0.536057	0.661643
PSPTO_0873	8159.92	0.0232513	0.386786	-0.0601143	0.952065	0.972073
PSPTO_0874	3503.75	-0.495689	0.39423	1.25736	0.208623	0.335151
PSPTO_0875	2893.77	-0.199182	0.370321	0.537862	0.590673	0.710129
PSPTO_0876	11280.6	0.0240678	0.333396	-0.0721897	0.942451	0.965855
PSPTO_0877	5327.3	0.271516	0.299375	-0.906944	0.364436	0.504857
PSPTO_0878	210.834	-0.550085	0.221285	2.48587	0.0129237	0.0365443
PSPTO_0879	653.435	-0.0296979	0.14781	0.200919	0.840762	0.897102
PSPTO_0880	147.02	-0.32726	0.229828	1.42394	0.154465	0.264796
PSPTO_0881	323.954	-0.264389	0.185051	1.42873	0.153081	0.262906
PSPTO_0882	354.182	0.0559602	0.202507	-0.276337	0.782289	0.856263
PSPTO_0883	8268.94	-0.968716	0.34112	2.83981	0.00451403	0.015122
PSPTO_0884	466.312	-0.170508	0.184303	0.92515	0.354888	0.494274
PSPTO_0885	359.731	1.42794	0.256159	-5.57444	2.48321e-08	2.94623e-07
PSPTO_0886	304.052	1.48245	0.212548	-6.97462	3.0669e-12	5.50019e-11
PSPTO_0887	145.755	1.35755	0.236274	-5.74564	9.15716e-09	1.17987e-07
PSPTO_0888	258.474	0.781981	0.200277	-3.90449	9.44251e-05	0.00053991
PSPTO_0889	384.928	1.19255	0.200665	-5.94297	2.79902e-09	3.79725e-08
PSPTO_0890	687.134	1.87994	0.188328	-9.98227	1.8225e-23	6.2904e-22
PSPTO_0891	342.112	4.77901	0.242706	-19.6905	2.59969e-86	4.77588e-84
PSPTO_0892	826.93	1.38428	0.175072	-7.90691	2.63863e-15	5.69204e-14
PSPTO_0893	790.176	0.674768	0.27524	-2.45156	0.0142238	0.0395144
PSPTO_0894	505.126	1.45975	0.346928	-4.20765	2.58042e-05	0.000170878
PSPTO_0895	228.824	1.01037	0.318675	-3.17054	0.00152155	0.00619831
PSPTO_0896	466.032	0.565779	0.181731	-3.11328	0.00185019	0.00721207
PSPTO_0897	616.844	1.06629	0.220554	-4.83458	1.33424e-06	1.17707e-05
PSPTO_0898	376.915	0.136978	0.194968	-0.702565	0.482327	0.614508
PSPTO_0899	91.1466	0.581887	0.238812	-2.43659	0.0148265	0.0408501
PSPTO_0900	30.3056	1.37218	0.356486	-3.84919	0.000118508	0.000661667
PSPTO_5619	154.474	3.18683	0.37004	-8.61213	7.17133e-18	1.79915e-16
PSPTO_0901	248.234	1.76356	0.37637	-4.68571	2.78988e-06	2.27953e-05
PSPTO_0902	618.373	0.0356013	0.21132	-0.168471	0.866213	0.91455
PSPTO_0903	614.997	0.0431239	0.211591	-0.203808	0.838503	0.896093
PSPTO_0905	180.479	0.550553	0.319708	-1.72205	0.0850605	0.16641
PSPTO_0906	148.232	0.0474327	0.245154	-0.193481	0.846582	0.900237
PSPTO_0907	415.805	0.278858	0.197025	-1.41534	0.156967	0.268447
PSPTO_0908	325.697	0.0549683	0.180225	-0.304999	0.760367	0.840507
PSPTO_0909	69.7688	-0.329878	0.34314	0.961352	0.336375	0.477648
PSPTO_0910	162.954	-0.729552	0.414117	1.76171	0.0781187	0.1561
PSPTO_0911	127.929	-0.446288	0.463032	0.963838	0.335127	0.476494
PSPTO_0912	470.939	-0.64421	0.381064	1.69056	0.0909215	0.175644
PSPTO_0913	441.292	-0.482397	0.314957	1.53163	0.125614	0.22673
PSPTO_0914	92.4371	-0.876575	0.370665	2.36487	0.0180362	0.047775
PSPTO_0915	241.819	-0.891193	0.363123	2.45424	0.0141181	0.0392782
PSPTO_0916	506.25	-0.0895957	0.292951	0.305838	0.759728	0.840192
PSPTO_0917	895.33	0.181376	0.15006	-1.20869	0.226781	0.355496
PSPTO_0918	32.7117	0.0553104	0.318164	-0.173843	0.861989	0.911174
PSPTO_0919	316.714	0.443976	0.191701	-2.31598	0.0205591	0.0532443
PSPTO_0920	654.383	0.0770066	0.141088	-0.545806	0.5852	0.704888
PSPTO_0921	48.9413	-1.35182	0.291336	4.64008	3.48272e-06	2.79354e-05
PSPTO_0922	416.276	0.285392	0.148694	-1.91933	0.054943	0.118031
PSPTO_0923	639.054	0.235214	0.21262	-1.10627	0.268611	0.404586
PSPTO_0924	321.539	-0.756589	0.295296	2.56214	0.0104029	0.0306072
PSPTO_0925	695.349	1.09658	0.217972	-5.03081	4.88415e-07	4.66699e-06
PSPTO_0926	2227.31	0.0812372	0.182891	-0.444183	0.65691	0.763179
PSPTO_0927	14720.5	1.09755	0.282827	-3.88065	0.000104179	0.000587426
PSPTO_0928	531.857	-0.334324	0.245742	1.36047	0.173682	0.290746
PSPTO_0929	1458.08	0.483741	0.166008	-2.91397	0.00356868	0.0124
PSPTO_0930	446.055	0.23678	0.162316	-1.45876	0.14463	0.251265
PSPTO_0931	501.34	0.739827	0.198453	-3.72797	0.000193032	0.00101788
PSPTO_0932	283.687	0.368428	0.199398	-1.84771	0.0646448	0.134706
PSPTO_0933	425.734	-0.00202097	0.164634	0.0122755	0.990206	0.994777
PSPTO_0934	439.554	-0.0832742	0.210464	0.395669	0.692349	0.789181
PSPTO_0935	204.69	-0.120848	0.219237	0.551221	0.581482	0.702605
PSPTO_0936	129.148	-0.369713	0.230269	1.60557	0.108369	0.20248
PSPTO_0937	239.25	0.363072	0.193123	-1.88	0.0601083	0.12669
PSPTO_0938	365.955	0.221461	0.17056	-1.29843	0.194138	0.31716
PSPTO_0939	737.971	-0.114137	0.137098	0.83252	0.405116	0.542345
PSPTO_0940	1390.2	-0.110222	0.19487	0.565619	0.571653	0.69357
PSPTO_0941	1981.93	0.00130799	0.176154	-0.00742526	0.994076	0.996983
PSPTO_0942	900.104	-0.212621	0.17545	1.21186	0.225567	0.353886
PSPTO_0943	2458.53	0.561573	0.15293	-3.67209	0.000240572	0.00123763
PSPTO_0944	3630.8	0.305835	0.20688	-1.47832	0.139322	0.244361
PSPTO_0945	5243.34	0.504894	0.191083	-2.64227	0.00823513	0.0251604
PSPTO_0946	762.331	-0.441781	0.158586	2.78574	0.00534051	0.0174293
PSPTO_0947	457.832	-0.699494	0.153026	4.57108	4.85211e-06	3.78013e-05
PSPTO_0948	704.043	-0.50959	0.150683	3.38187	0.000719949	0.00321074
PSPTO_0949	1643.73	0.902859	0.187987	-4.80278	1.5648e-06	1.34412e-05
PSPTO_0950	330.554	0.895025	0.199503	-4.48628	7.24789e-06	5.36758e-05
PSPTO_0951	488.828	-0.00425796	0.184438	0.0230861	0.981582	0.989399
PSPTO_0952	367.297	-0.371189	0.167385	2.21758	0.0265836	0.0657662
PSPTO_0953	574.456	-0.0787943	0.176135	0.447352	0.654621	0.761296
PSPTO_0954	3274.77	0.0610171	0.160899	-0.379227	0.704519	0.798932
PSPTO_0955	1085.88	-0.10371	0.202742	0.51154	0.608973	0.725416
PSPTO_0956	1611.88	-0.292338	0.183657	1.59176	0.111438	0.206988
PSPTO_0957	892.114	-0.374303	0.161031	2.32441	0.0201034	0.0522304
PSPTO_0958	163.319	-0.128109	0.234074	0.547301	0.584172	0.704396
PSPTO_0959	2731.95	0.32524	0.157579	-2.06398	0.0390192	0.0898199
PSPTO_0960	953.069	-0.589675	0.131932	4.46953	7.83922e-06	5.73835e-05
PSPTO_0961	1085.13	-0.369608	0.156028	2.36886	0.0178432	0.0473959
PSPTO_0962	353.063	-0.211093	0.183971	1.14743	0.251205	0.384883
PSPTO_0963	2027.37	0.159246	0.197623	-0.805809	0.420353	0.558021
PSPTO_0964	1372.59	0.250514	0.129181	-1.93925	0.052471	0.113621
PSPTO_0965	806.757	0.243111	0.19379	-1.25451	0.209658	0.336149
PSPTO_0966	90.7617	0.459817	0.300713	-1.52909	0.126243	0.227256
PSPTO_0967	307.107	-0.24306	0.18727	1.29791	0.194318	0.317272
PSPTO_0968	402.565	0.170431	0.157832	-1.07982	0.28022	0.41831
PSPTO_0969	3786.05	0.600202	0.281012	-2.13586	0.0326911	0.0777678
PSPTO_0970	455.267	1.01138	0.165298	-6.11854	9.44378e-10	1.37551e-08
PSPTO_0971	285.803	0.640984	0.167837	-3.81909	0.000133943	0.000734877
PSPTO_0972	142.684	0.320819	0.19843	-1.61678	0.105925	0.198827
PSPTO_0973	55.6618	0.955725	0.254108	-3.76109	0.000169172	0.000906334
PSPTO_0974	93.6323	1.29782	0.306465	-4.2348	2.28755e-05	0.000153446
PSPTO_0975	1699	1.20036	0.26439	-4.5401	5.62275e-06	4.29243e-05
PSPTO_0976	1875.59	-0.0784705	0.140229	0.559587	0.575761	0.696761
PSPTO_0977	1710.16	0.00578546	0.159941	-0.0361724	0.971145	0.984105
PSPTO_0978	1252.77	-0.276652	0.132743	2.08412	0.0371497	0.0862836
PSPTO_0979	627.708	-0.661557	0.153893	4.29881	1.71719e-05	0.000117259
PSPTO_0980	532.295	-0.0230042	0.176168	0.130581	0.896107	0.934333
PSPTO_0981	5304.7	-0.817192	0.144229	5.66595	1.46211e-08	1.8141e-07
PSPTO_0982	1237.83	-0.733582	0.17368	4.22376	2.40264e-05	0.000160223
PSPTO_0983	5978.66	-0.000923392	0.126632	0.00729191	0.994182	0.996983
PSPTO_0984	874.579	0.390212	0.158023	-2.46934	0.0135362	0.0379559
PSPTO_0985	534.647	-0.0532098	0.232959	0.228408	0.819329	0.884256
PSPTO_0986	171.869	-0.351068	0.209538	1.67544	0.0938487	0.180442
PSPTO_r07	382475	-6.5175	0.443792	14.6859	7.93256e-49	6.64352e-47
PSPTO_t15	1467.61	0.646207	0.373758	-1.72894	0.0838191	0.164603
PSPTO_t16	1163.1	0.132413	0.336402	-0.393616	0.693864	0.789995
PSPTO_r08	833702	-5.95164	0.412706	14.421	3.81651e-47	2.75127e-45
PSPTO_r09	746.115	2.4346	1.00435	-2.42406	0.0153481	0.0418619
PSPTO_0987	148.112	-0.888993	0.546263	1.62741	0.103651	0.195569
PSPTO_0988	2114.81	-0.452554	0.124896	3.62344	0.000290705	0.0014651
PSPTO_0989	410.023	-0.313005	0.148075	2.11382	0.0345308	0.0812663
PSPTO_0990	767.945	-0.17841	0.137117	1.30115	0.193207	0.316
PSPTO_0991	284.837	0.557128	0.172821	-3.22374	0.00126529	0.00527073
PSPTO_0992	354.298	0.251184	0.161216	-1.55806	0.11922	0.218244
PSPTO_0993	475.739	2.75877	0.172511	-15.9918	1.45685e-57	1.5085e-55
PSPTO_0994	727.634	0.0279481	0.197644	-0.141406	0.887549	0.929688
PSPTO_0995	465.061	-0.81503	0.165156	4.93491	8.01882e-07	7.40149e-06
PSPTO_0996	200.676	0.229504	0.182265	-1.25917	0.207967	0.334497
PSPTO_0997	108.103	0.605411	0.1942	-3.11745	0.00182421	0.00714994
PSPTO_0998	478.082	2.00463	0.253028	-7.92256	2.32667e-15	5.07678e-14
PSPTO_0999	746.566	-0.199973	0.240322	0.832104	0.40535	0.542404
PSPTO_1000	1129.99	0.204148	0.15885	-1.28517	0.198733	0.322465
PSPTO_1001	2044.8	0.0882725	0.147415	-0.598802	0.549305	0.67333
PSPTO_1003	171.834	-0.164976	0.191937	0.859535	0.390046	0.529009
PSPTO_1004	212.41	1.00712	0.208409	-4.83243	1.34876e-06	1.18537e-05
PSPTO_1005	715.481	0.0110231	0.219013	-0.0503308	0.959859	0.977189
PSPTO_1006	47.3984	-0.23608	0.3159	0.747324	0.454868	0.588878
PSPTO_1007	532.362	-0.557502	0.176317	3.16194	0.00156723	0.00632557
PSPTO_1008	944.454	-0.150266	0.243527	0.617043	0.537206	0.662349
PSPTO_1009	88.8315	-0.632156	0.229004	2.76046	0.00577201	0.0185925
PSPTO_1010	130.426	1.04655	0.212745	-4.91926	8.68738e-07	7.92862e-06
PSPTO_1011	26.0858	0.325563	0.33884	-0.960817	0.336644	0.477648
PSPTO_1012	22.3949	0.541835	0.399216	-1.35725	0.174703	0.292112
PSPTO_1013	28.828	-0.119112	0.333986	0.356639	0.721362	0.810128
PSPTO_1014	343.228	0.0361273	0.180654	-0.199981	0.841496	0.897102
PSPTO_1015	547.616	-0.244637	0.194954	1.25485	0.209535	0.336149
PSPTO_1016	723.781	0.0282006	0.180525	-0.156214	0.875864	0.921324
PSPTO_1017	32.3643	0.194851	0.312865	-0.622797	0.533418	0.659248
PSPTO_1019	72.7132	-0.856621	0.241787	3.54288	0.000395781	0.00192647
PSPTO_1020	1597.61	0.237342	0.155227	-1.52899	0.126266	0.227256
PSPTO_1022	8558.72	1.48614	0.292518	-5.08051	3.76418e-07	3.66444e-06
PSPTO_1023	23.3687	0.628517	0.346408	-1.81439	0.0696185	0.142362
PSPTO_1024	44.7854	0.573949	0.287489	-1.99642	0.0458881	0.102403
PSPTO_1025	521.791	0.189907	0.168662	-1.12596	0.260182	0.394603
PSPTO_1026	312.383	-0.53445	0.216886	2.4642	0.0137318	0.0383723
PSPTO_1027	342.354	-0.903366	0.183517	4.92253	8.54342e-07	7.80975e-06
PSPTO_1028	312.546	-1.29368	0.229844	5.62851	1.81771e-08	2.21193e-07
PSPTO_1029	146.794	-1.36203	0.234124	5.81754	5.97184e-09	7.83631e-08
PSPTO_1030	480.49	-1.23014	0.179158	6.86621	6.59314e-12	1.14128e-10
PSPTO_1031	169.972	-1.85846	0.196452	9.46016	3.07461e-21	9.56826e-20
PSPTO_1032	162.534	-1.25002	0.194762	6.41818	1.37912e-10	2.16964e-09
PSPTO_1033	255.281	-0.761488	0.191423	3.97804	6.94851e-05	0.00041393
PSPTO_1034	148.964	-0.731394	0.218129	3.35304	0.000799289	0.00351774
PSPTO_1035	223.154	-0.291329	0.187384	1.55472	0.120013	0.219203
PSPTO_1036	28.6691	1.67969	0.509833	-3.29459	0.000985651	0.00423005
PSPTO_1037	118.24	1.41417	0.291781	-4.8467	1.25533e-06	1.1188e-05
PSPTO_1038	378.782	1.23927	0.257175	-4.81879	1.44433e-06	1.25771e-05
PSPTO_1039	1605.68	-0.330823	0.247349	1.33748	0.181067	0.300723
PSPTO_1040	789.49	-0.718525	0.296583	2.42268	0.0154066	0.0420014
PSPTO_1041	1403.28	-0.123573	0.129599	0.953501	0.340336	0.479698
PSPTO_1042	462.891	-0.593271	0.175539	3.37972	0.000725603	0.00323342
PSPTO_1043	497.512	0.115461	0.253168	-0.456064	0.648344	0.756933
PSPTO_1044	60.6398	0.817993	0.261027	-3.13375	0.00172587	0.00681611
PSPTO_1045	241.609	0.771064	0.205556	-3.75111	0.000176054	0.000938788
PSPTO_1046	166.876	0.771756	0.191067	-4.03918	5.36377e-05	0.000329522
PSPTO_1047	48.7704	-0.210676	0.313648	0.671697	0.501777	0.633338
PSPTO_1048	30.1425	0.342349	0.31513	-1.08637	0.277314	0.414515
PSPTO_1049	135.708	0.401579	0.210316	-1.90941	0.0562093	0.120207
PSPTO_1050	26.4147	0.40329	0.3588	-1.124	0.261014	0.39555
PSPTO_1051	81.0373	0.167925	0.255122	-0.658215	0.5104	0.640312
PSPTO_1052	132.801	0.0399584	0.217954	-0.183334	0.854536	0.906422
PSPTO_1053	139.577	0.223924	0.182677	-1.22579	0.220277	0.348466
PSPTO_1054	83.3558	-0.110248	0.225093	0.489787	0.624285	0.737253
PSPTO_1055	26.868	1.97353	0.389479	-5.06711	4.03908e-07	3.90536e-06
PSPTO_1056	233.374	1.3253	0.196801	-6.73421	1.64822e-11	2.76892e-10
PSPTO_1057	433.443	1.22665	0.190874	-6.42649	1.30585e-10	2.06579e-09
PSPTO_1058	465.089	0.915596	0.205813	-4.44867	8.64024e-06	6.2683e-05
PSPTO_1059	627.416	0.0636345	0.265045	-0.24009	0.810261	0.876769
PSPTO_1060	42.2001	0.0710017	0.328078	-0.216417	0.828662	0.889582
PSPTO_1061	539.638	-0.0959357	0.30004	0.319743	0.749163	0.831998
PSPTO_1062	1321.02	0.380992	0.261885	-1.45481	0.145723	0.252736
PSPTO_t17	173.816	3.90783	0.352443	-11.0878	1.43724e-28	6.76454e-27
PSPTO_1065	467.019	0.0290951	0.173047	-0.168134	0.866478	0.91466
PSPTO_1066	2464.57	-0.289447	0.255824	1.13143	0.257873	0.391833
PSPTO_1067	2262.28	0.317418	0.189403	-1.67588	0.0937608	0.180334
PSPTO_1068	659.186	0.0405117	0.210098	-0.192823	0.847097	0.900377
PSPTO_1069	458.551	0.41373	0.187114	-2.21111	0.0270283	0.0667424
PSPTO_1070	2467.05	-0.156168	0.158868	0.983002	0.325606	0.46685
PSPTO_1071	1972.18	-0.688693	0.158103	4.35599	1.32469e-05	9.1922e-05
PSPTO_1072	2065.02	-0.392692	0.170998	2.29647	0.0216492	0.0555622
PSPTO_1073	1788.7	0.384809	0.209223	-1.83923	0.0658813	0.136633
PSPTO_1074	9233.6	0.365895	0.181446	-2.01655	0.0437426	0.0986199
PSPTO_1075	1697.5	0.000407057	0.179074	-0.00227312	0.998186	0.998873
PSPTO_1076	669.945	0.0538445	0.172604	-0.311955	0.755075	0.836179
PSPTO_1077	542.92	0.076177	0.202671	-0.375866	0.707017	0.800171
PSPTO_1078	456.971	0.335665	0.188901	-1.77693	0.0755791	0.152254
PSPTO_1079	2356.52	0.0876896	0.199702	-0.439103	0.660587	0.765732
PSPTO_1080	1518.18	-0.274629	0.1829	1.50153	0.133219	0.236719
PSPTO_1081	1990.39	-0.131449	0.186823	0.703599	0.481682	0.614237
PSPTO_1082	173.535	0.836226	0.21279	-3.92981	8.50128e-05	0.000494533
PSPTO_1083	316.918	0.44891	0.149743	-2.99787	0.00271875	0.00999567
PSPTO_1084	431.497	-0.513036	0.239164	2.14512	0.031943	0.0762109
PSPTO_1085	471.24	-0.352026	0.225992	1.55769	0.119307	0.218333
PSPTO_1086	1244.97	-0.341292	0.179522	1.90112	0.0572868	0.122099
PSPTO_1087	969.151	-0.153538	0.125473	1.22367	0.221075	0.349147
PSPTO_1088	1153.5	-0.430106	0.15142	2.84049	0.00450445	0.0151077
PSPTO_1089	2484.79	-0.716082	0.169246	4.23103	2.32628e-05	0.000155678
PSPTO_1090	601.966	1.77124	0.434236	-4.07897	4.5236e-05	0.000284348
PSPTO_1091	262.437	1.07996	0.483269	-2.2347	0.0254368	0.0632865
PSPTO_1092	17.624	0.44013	0.470205	-0.936039	0.349253	0.488695
PSPTO_1093	211.407	0.206625	0.216733	-0.953362	0.340407	0.479698
PSPTO_1094	154.427	0.148794	0.192314	-0.773701	0.439107	0.576506
PSPTO_1095	180.805	0.240756	0.169582	-1.4197	0.155694	0.266589
PSPTO_1096	225.543	-0.0431145	0.165113	0.261122	0.793998	0.864924
PSPTO_1097	164.157	-0.0371478	0.291101	0.127612	0.898456	0.936098
PSPTO_1098	1561.24	0.121609	0.155746	-0.780814	0.434912	0.572676
PSPTO_1099	47.5626	0.216313	0.256917	-0.841956	0.399813	0.537139
PSPTO_1100	1181.88	0.353923	0.243621	-1.45276	0.14629	0.253542
PSPTO_1101	2211.75	0.00281296	0.264003	-0.010655	0.991499	0.995519
PSPTO_1102	1383.22	-0.120185	0.221405	0.542829	0.587248	0.706907
PSPTO_1103	15378.8	-0.416639	0.208521	1.99807	0.0457092	0.102124
PSPTO_1104	9547.96	-0.265599	0.258814	1.02621	0.304791	0.444389
PSPTO_t18	2267.17	1.1932	0.291267	-4.09659	4.19277e-05	0.0002659
PSPTO_1105	11978	0.580522	0.247358	-2.34689	0.0189309	0.0498206
PSPTO_1106	401.115	0.400877	0.19556	-2.04989	0.0403751	0.0921958
PSPTO_1107	1116.28	0.259815	0.16853	-1.54165	0.123158	0.223301
PSPTO_1108	1762.06	-0.128449	0.198331	0.647651	0.517211	0.645826
PSPTO_1109	1578.05	-0.499544	0.16326	3.05981	0.00221474	0.00839186
PSPTO_1110	1096.56	-0.0268904	0.16391	0.164056	0.869687	0.916689
PSPTO_1111	739.777	-0.738008	0.134056	5.50521	3.68719e-08	4.268e-07
PSPTO_1112	504.357	-0.233863	0.149727	1.56193	0.118305	0.216917
PSPTO_5636	983.803	0.76312	0.175494	-4.34842	1.37124e-05	9.48872e-05
PSPTO_1114	148.924	0.193619	0.259694	-0.745564	0.455931	0.58945
PSPTO_1115	188.455	-0.0417471	0.23718	0.176015	0.860282	0.910314
PSPTO_1116	400.148	-0.099077	0.265683	0.372914	0.709212	0.802018
PSPTO_1117	160.759	-0.0265047	0.292645	0.0905694	0.927835	0.95575
PSPTO_1118	515.942	-0.120777	0.308273	0.391786	0.695216	0.791376
PSPTO_1119	332.94	-0.00910845	0.319408	0.0285167	0.97725	0.98713
PSPTO_1120	170.58	-0.648519	0.306099	2.11866	0.0341193	0.0805596
PSPTO_1121	712.022	-0.0760512	0.318879	0.238496	0.811497	0.877773
PSPTO_1122	453.822	0.07767	0.257215	-0.301966	0.762678	0.842046
PSPTO_1123	629.099	0.480785	0.285556	-1.68368	0.0922432	0.177715
PSPTO_1124	45.1241	1.0516	0.283862	-3.70461	0.000211715	0.00110515
PSPTO_1125	209.473	0.594611	0.233362	-2.54802	0.0108335	0.0316719
PSPTO_1126	1226.05	0.687908	0.267921	-2.56758	0.0102411	0.0302038
PSPTO_1127	903.584	-0.0841942	0.209726	0.401449	0.68809	0.786393
PSPTO_1128	1018.45	-0.216356	0.174818	1.2376	0.215863	0.3432
PSPTO_1129	1030.3	-0.597145	0.1331	4.48643	7.24279e-06	5.36758e-05
PSPTO_1130	702.616	-0.262706	0.15941	1.64798	0.0993559	0.188989
PSPTO_1131	652.673	0.0629352	0.189806	-0.331576	0.740209	0.825596
PSPTO_1132	534.449	-0.54427	0.229412	2.37246	0.0176702	0.0470243
PSPTO_5634	1157.32	0.729322	0.213991	-3.40819	0.000653957	0.0029723
PSPTO_1133	721.581	-0.468627	0.187356	2.50127	0.0123749	0.0353043
PSPTO_1134	643.844	-0.0600047	0.196372	0.305566	0.759935	0.840192
PSPTO_1135	423.818	0.58798	0.161226	-3.64693	0.000265387	0.00134945
PSPTO_1136	2897.59	-0.308182	0.152274	2.02386	0.0429844	0.0970644
PSPTO_1137	21.542	-1.20129	0.360696	3.33048	0.000866954	0.00378086
PSPTO_1138	915.812	0.695187	0.18067	-3.84782	0.000119173	0.000664078
PSPTO_1139	61.1668	-0.306204	0.320913	0.954166	0.34	0.479638
PSPTO_1140	993.7	-0.000140565	0.150252	0.000935528	0.999254	0.999429
PSPTO_1141	144.553	0.715303	0.215439	-3.32022	0.00089948	0.00390437
PSPTO_1142	185.458	-0.334094	0.199151	1.67759	0.0934268	0.179752
PSPTO_1143	261.203	-0.248374	0.168646	1.47275	0.140817	0.246354
PSPTO_1144	1066.03	-0.154109	0.137366	1.12189	0.261911	0.396382
PSPTO_1145	445.009	-0.0373968	0.214011	0.174742	0.861282	0.910744
PSPTO_1146	325.468	-0.479893	0.212409	2.25929	0.0238655	0.0601923
PSPTO_1147	245.652	0.526394	0.165033	-3.18963	0.00142455	0.00585339
PSPTO_1148	1083.2	-0.170364	0.213843	0.796681	0.425636	0.562804
PSPTO_1149	827.06	-0.125282	0.31647	0.395874	0.692198	0.789181
PSPTO_1150	514.115	0.0917602	0.242605	-0.378229	0.70526	0.799196
PSPTO_1151	1151.82	-0.013171	0.172501	0.0763532	0.939138	0.963674
PSPTO_1152	140.962	-0.241783	0.220071	1.09866	0.271917	0.408269
PSPTO_1153	48.0739	0.280913	0.286439	-0.980709	0.326736	0.468116
PSPTO_1154	102.179	-0.723096	0.277853	2.60244	0.00925628	0.0277445
PSPTO_1155	104.226	-0.867294	0.346585	2.5024	0.0123354	0.0352308
PSPTO_1156	97.2336	-0.468491	0.403794	1.16022	0.245959	0.379295
PSPTO_1157	143.203	-0.357765	0.43305	0.826152	0.408718	0.545884
PSPTO_1158	163.4	0.932657	0.199244	-4.68098	2.8551e-06	2.32615e-05
PSPTO_1159	276.984	0.106923	0.29556	-0.361765	0.717528	0.807095
PSPTO_1160	207.037	-0.0529109	0.242191	0.218468	0.827064	0.888872
PSPTO_1161	21.5836	-0.263079	0.354816	0.741454	0.458418	0.591591
PSPTO_1164	1907.82	2.45279	0.258485	-9.48908	2.33084e-21	7.33379e-20
PSPTO_1165	662.573	0.76392	0.199035	-3.83811	0.000123984	0.000688193
PSPTO_1166	579.733	-0.00648554	0.214502	0.0302353	0.975879	0.98627
PSPTO_1167	93.9226	1.313	0.314584	-4.17378	2.99585e-05	0.000195658
PSPTO_1168	303.761	0.21135	0.176373	-1.19831	0.230797	0.360699
PSPTO_1169	826.978	-0.0200115	0.141836	0.141089	0.887799	0.929688
PSPTO_1170	109.484	0.00138654	0.253254	-0.0054749	0.995632	0.997616
PSPTO_1171	3607.29	0.55108	0.214059	-2.57443	0.0100405	0.0297044
PSPTO_1172	833.798	-0.952558	0.197225	4.82981	1.36663e-06	1.19738e-05
PSPTO_1173	414.857	-0.410016	0.251933	1.62748	0.103636	0.195569
PSPTO_1174	128.877	-0.833401	0.246704	3.37814	0.000729775	0.00324947
PSPTO_1175	156.933	-0.190903	0.49424	0.386255	0.699308	0.79508
PSPTO_1176	111.351	-0.893203	0.45973	1.94289	0.05203	0.112923
PSPTO_1177	404.936	-0.118348	0.171125	0.691592	0.489193	0.622004
PSPTO_1178	2965.76	-0.637841	0.250798	2.54324	0.0109828	0.0319935
PSPTO_1179	1010.66	-0.0622283	0.13177	0.472248	0.63675	0.747072
PSPTO_1180	895.922	-0.19644	0.210841	0.931698	0.351493	0.490398
PSPTO_1181	621.386	-0.161088	0.269667	0.597361	0.550267	0.673929
PSPTO_1182	949.991	-0.210987	0.248012	0.850714	0.394928	0.533219
PSPTO_1183	1190.31	0.642631	0.218548	-2.94046	0.00327721	0.0115996
PSPTO_1184	353.891	0.158872	0.225512	-0.704494	0.481125	0.613801
PSPTO_1185	557.409	2.8542	0.166098	-17.1838	3.51003e-66	4.44214e-64
PSPTO_1186	429.838	0.339314	0.211441	-1.60477	0.108545	0.202744
PSPTO_1187	534.332	0.0657683	0.153736	-0.427801	0.668796	0.772105
PSPTO_1188	573.124	0.00821141	0.217403	-0.0377705	0.969871	0.983339
PSPTO_1189	1563.44	0.128077	0.156085	-0.82056	0.411897	0.549357
PSPTO_1190	46.4706	0.198435	0.265864	-0.746377	0.45544	0.589082
PSPTO_1191	540.064	0.452586	0.209949	-2.15569	0.0311075	0.07475
PSPTO_1192	100.732	0.482926	0.265163	-1.82124	0.0685697	0.140469
PSPTO_1193	306.954	0.931156	0.231351	-4.02487	5.70079e-05	0.000346489
PSPTO_1194	575.071	0.790854	0.16522	-4.78669	1.69558e-06	1.44772e-05
PSPTO_1195	5882.78	-0.517206	0.238497	2.16861	0.0301125	0.0727729
PSPTO_1196	331.294	1.52073	0.268954	-5.65423	1.56547e-08	1.92141e-07
PSPTO_1197	890.296	0.532095	0.201047	-2.64662	0.00813002	0.0249062
PSPTO_1198	328.887	-0.362918	0.293118	1.23813	0.215668	0.34314
PSPTO_1199	78.4195	-2.58803	0.327532	7.90163	2.75274e-15	5.9158e-14
PSPTO_1200	223.458	0.103733	0.219216	-0.4732	0.63607	0.746429
PSPTO_1201	252.091	-0.271214	0.405378	0.669041	0.503469	0.63449
PSPTO_1202	724.771	3.42778	0.28741	-11.9265	8.61683e-33	4.6736e-31
PSPTO_1203	271.805	0.616765	0.190394	-3.23941	0.00119778	0.00504165
PSPTO_1204	305.384	0.125958	0.229342	-0.549215	0.582858	0.703626
PSPTO_1205	20297.5	1.31211	0.298474	-4.39606	1.10231e-05	7.78868e-05
PSPTO_1206	141.463	-0.197096	0.190342	1.03548	0.300443	0.439902
PSPTO_1207	486.582	-0.359779	0.290606	1.23803	0.215705	0.34314
PSPTO_1208	173.16	0.998407	0.228966	-4.36051	1.29759e-05	9.04829e-05
PSPTO_1209	137.59	0.513412	0.22789	-2.2529	0.0242656	0.0610123
PSPTO_1210	88.0496	0.748639	0.230436	-3.2488	0.00115894	0.00488179
PSPTO_1211	198.892	-0.23568	0.248629	0.947917	0.343172	0.482558
PSPTO_1212	69.7975	-0.363543	0.379496	0.957964	0.338081	0.478063
PSPTO_1213	278.672	0.227005	0.221398	-1.02532	0.30521	0.444659
PSPTO_1214	120.085	-0.179503	0.25291	0.709748	0.47786	0.61073
PSPTO_1215	740.111	-0.53253	0.183997	2.89423	0.00380091	0.013032
PSPTO_1216	745.883	0.128309	0.168338	-0.762208	0.445936	0.581145
PSPTO_1217	155.378	0.561977	0.293754	-1.91309	0.0557371	0.119377
PSPTO_1218	94.821	0.401785	0.251651	-1.59659	0.110356	0.205318
PSPTO_1219	6.15838	0.568194	0.625118	-0.90894	0.363382	0.504009
PSPTO_1220	49.0324	0.408846	0.256342	-1.59492	0.110729	0.205945
PSPTO_1221	438.083	0.922755	0.252382	-3.65618	0.000255997	0.00130989
PSPTO_1222	19.3554	-0.216008	0.368979	0.58542	0.558265	0.681088
PSPTO_1223	301.332	-0.107087	0.229602	0.466403	0.640927	0.75089
PSPTO_1224	289.65	0.0596719	0.241494	-0.247095	0.804835	0.872484
PSPTO_1226	46.8497	0.411124	0.273085	-1.50548	0.132202	0.235646
PSPTO_1227	1586.79	0.237097	0.162659	-1.45763	0.144942	0.251584
PSPTO_1229	575.138	0.00687187	0.219883	-0.0312524	0.975068	0.98627
PSPTO_1230	12.5465	0.255375	0.453195	-0.5635	0.573094	0.694715
PSPTO_1231	276.183	0.570622	0.213655	-2.67077	0.00756782	0.0234232
PSPTO_1232	5098.27	4.95002	0.221503	-22.3474	1.27881e-110	3.6414e-108
PSPTO_1233	2484.84	5.51374	0.228805	-24.098	2.62554e-128	1.86906e-125
PSPTO_1234	1627.28	5.19916	0.282582	-18.3988	1.34278e-75	2.0124e-73
PSPTO_1235	1804.84	5.56042	0.303126	-18.3436	3.71206e-75	5.28504e-73
PSPTO_1236	1817.95	4.75094	0.29488	-16.1114	2.12089e-58	2.23675e-56
PSPTO_1237	2096.38	5.25874	0.259466	-20.2675	2.48736e-91	5.24649e-89
PSPTO_1238	2128.91	4.92682	0.262233	-18.788	9.47685e-79	1.54202e-76
PSPTO_1239	2003.28	6.20878	0.255154	-24.3335	8.67708e-131	7.05943e-128
PSPTO_1240	1872.03	6.92239	0.302128	-22.9121	3.51958e-116	1.17906e-113
PSPTO_1241	1663.56	5.79015	0.279612	-20.7078	2.94528e-95	7.29278e-93
PSPTO_1242	1658.82	5.73476	0.248377	-23.0889	5.98427e-118	2.43432e-115
PSPTO_1243	7615.74	6.15918	0.266531	-23.1087	3.78643e-118	1.65875e-115
PSPTO_1244	580.066	0.279781	0.223279	-1.25306	0.210184	0.33676
PSPTO_1245	328.697	-0.295314	0.175818	1.67965	0.0930245	0.179038
PSPTO_1246	5050	0.667378	0.365551	-1.82568	0.0678989	0.139497
PSPTO_1247	325.069	0.217012	0.157313	-1.37949	0.167743	0.282548
PSPTO_1248	186.157	-0.635615	0.192308	3.3052	0.000949084	0.00409162
PSPTO_1249	255.881	-0.457348	0.212371	2.15353	0.031277	0.0749674
PSPTO_1250	456.068	-1.32437	0.227183	5.82952	5.55872e-09	7.31107e-08
PSPTO_1251	196.893	-1.4859	0.238298	6.23546	4.50454e-10	6.73316e-09
PSPTO_1252	395.053	-1.55156	0.228888	6.7787	1.21263e-11	2.06147e-10
PSPTO_1253	765.268	0.460378	0.153051	-3.00801	0.00262967	0.00970104
PSPTO_1254	536.125	0.291551	0.19588	-1.48841	0.136642	0.24122
PSPTO_1255	4015.5	-0.965485	0.319247	3.02425	0.00249248	0.00927757
PSPTO_1256	1134.69	-1.44565	0.276206	5.23395	1.65926e-07	1.73703e-06
PSPTO_1257	889.704	-1.15183	0.247177	4.65996	3.16277e-06	2.55489e-05
PSPTO_1258	1125.74	-0.724246	0.242554	2.98591	0.00282732	0.0103149
PSPTO_1259	93.3298	-3.76036	0.35983	10.4504	1.45934e-25	5.6537e-24
PSPTO_1260	503.935	-0.318599	0.180382	1.76625	0.0773544	0.154729
PSPTO_1261	289.943	0.145049	0.153578	-0.944466	0.344931	0.484205
PSPTO_1262	119.817	0.180101	0.225813	-0.79757	0.42512	0.562383
PSPTO_1263	321.371	-0.404275	0.164037	2.46454	0.0137189	0.0383723
PSPTO_1264	136.108	-0.395115	0.1809	2.18416	0.0289506	0.0704286
PSPTO_1265	677.721	-0.502498	0.139057	3.61361	0.000301966	0.00151649
PSPTO_1266	11519.9	1.55874	0.249061	-6.25848	3.88743e-10	5.8724e-09
PSPTO_1267	516.828	-0.355041	0.149453	2.3756	0.0175203	0.046669
PSPTO_1268	6351.42	-0.542527	0.148141	3.66224	0.000250015	0.00128273
PSPTO_1269	488.72	-0.806731	0.206976	3.8977	9.71093e-05	0.000554146
PSPTO_1270	309.929	-0.614596	0.184897	3.32399	0.000887399	0.00386371
PSPTO_1271	2875.16	-0.141674	0.147433	0.960938	0.336583	0.477648
PSPTO_1272	1527.72	-0.169076	0.162396	1.04113	0.297814	0.437769
PSPTO_1273	1949.16	-0.0240128	0.14729	0.163031	0.870494	0.917199
PSPTO_1274	8915.32	1.03312	0.186246	-5.54711	2.90436e-08	3.42449e-07
PSPTO_1275	417.167	0.15671	0.333519	-0.469866	0.638451	0.748605
PSPTO_1276	865.735	0.328395	0.326502	-1.0058	0.314513	0.455657
PSPTO_1277	196.41	0.681146	0.37018	-1.84004	0.0657622	0.136535
PSPTO_1278	1418.02	0.0197179	0.205261	-0.0960625	0.923471	0.953541
PSPTO_1280	470.923	0.148452	0.140299	-1.05811	0.290004	0.429203
PSPTO_1281	429.549	1.93002	0.184649	-10.4524	1.42872e-25	5.573e-24
PSPTO_1282	214.937	-0.458282	0.182181	2.51553	0.0118852	0.0341775
PSPTO_1283	91.8153	-0.223143	0.208172	1.07192	0.283756	0.421851
PSPTO_1284	256.523	0.519061	0.223422	-2.32323	0.0201668	0.0523472
PSPTO_1285	204.145	0.243771	0.184673	-1.32002	0.186829	0.308136
PSPTO_1286	236.693	0.103765	0.230618	-0.449946	0.652749	0.760362
PSPTO_1287	5899.03	0.256991	0.119754	-2.14598	0.0318745	0.0760792
PSPTO_1288	4199.26	-0.393292	0.154682	2.54257	0.011004	0.0320386
PSPTO_1289	2088.25	-0.516256	0.146229	3.53046	0.000414834	0.0020021
PSPTO_1290	871.119	-0.376267	0.127602	2.94875	0.00319064	0.0113709
PSPTO_1291	352.144	0.195351	0.178943	-1.0917	0.274967	0.411872
PSPTO_1292	2279.14	0.927787	0.246946	-3.75705	0.000171931	0.000918524
PSPTO_1293	467.399	0.317281	0.225959	-1.40415	0.160274	0.272651
PSPTO_1294	553.425	0.437685	0.195678	-2.23676	0.0253021	0.0630507
PSPTO_1295	1211.16	0.369156	0.207829	-1.77625	0.0756916	0.152427
PSPTO_1296	3481.83	0.170679	0.193583	-0.881683	0.377948	0.517656
PSPTO_1297	169.724	-1.74388	0.200667	8.6904	3.61163e-18	9.26496e-17
PSPTO_1298	330.119	-0.0273411	0.180433	0.151531	0.879557	0.923915
PSPTO_1299	909.085	-0.34452	0.166956	2.06354	0.0390614	0.0898443
PSPTO_1300	4357.13	-0.00560747	0.185253	0.0302692	0.975852	0.98627
PSPTO_1301	2367.41	-0.500323	0.249349	2.00652	0.0448011	0.100529
PSPTO_1302	2600.28	-0.357886	0.195745	1.82833	0.0675007	0.138929
PSPTO_1303	273.791	-0.932182	0.206297	4.51865	6.22351e-06	4.70065e-05
PSPTO_1304	23830.8	-0.810211	0.278778	2.90629	0.00365744	0.012639
PSPTO_1305	1280.85	-1.42464	0.302166	4.71476	2.41991e-06	1.9973e-05
PSPTO_1306	293.692	0.151601	0.163946	-0.924704	0.35512	0.494476
PSPTO_1307	144.761	-0.172851	0.194703	0.887765	0.374667	0.515394
PSPTO_1308	506.043	0.177277	0.191043	-0.927939	0.353439	0.492618
PSPTO_1309	298.987	0.195276	0.189741	-1.02917	0.303399	0.443041
PSPTO_1310	573.268	0.0239857	0.210592	-0.113897	0.90932	0.943274
PSPTO_1311	556.12	-0.109856	0.190447	0.576835	0.564051	0.686676
PSPTO_1312	68.632	-0.0559898	0.271628	0.206127	0.836692	0.894644
PSPTO_1313	66.9641	0.408357	0.263966	-1.54701	0.121862	0.221655
PSPTO_1315	619.529	0.0358343	0.208743	-0.171667	0.863699	0.912572
PSPTO_1317	100.208	-0.815232	0.273391	2.98193	0.00286436	0.0104034
PSPTO_1318	418.638	-0.394757	0.306445	1.28818	0.197682	0.321289
PSPTO_1319	587.538	0.565021	0.198217	-2.85051	0.00436493	0.0146916
PSPTO_1320	1368.14	-0.458048	0.259131	1.76763	0.0771225	0.154489
PSPTO_1321	129.469	-1.60055	0.273303	5.8563	4.73286e-09	6.26829e-08
PSPTO_1322	202.424	0.19874	0.187485	-1.06003	0.289129	0.428242
PSPTO_1323	1973.18	-0.436261	0.224113	1.94661	0.0515812	0.112206
PSPTO_1324	1100.76	0.403799	0.195962	-2.0606	0.0393415	0.0903427
PSPTO_1325	8238.52	-0.364897	0.158114	2.30781	0.0210098	0.0542635
PSPTO_1326	17490.2	-0.276105	0.160598	1.71923	0.0855729	0.16724
PSPTO_1327	5276.13	-0.257427	0.136273	1.88905	0.0588857	0.124574
PSPTO_1328	3632.19	-0.536042	0.131025	4.09116	4.29228e-05	0.000271606
PSPTO_1329	8911.63	-0.761179	0.137526	5.53479	3.11604e-08	3.65141e-07
PSPTO_1330	2918.83	-0.40813	0.174851	2.33416	0.0195875	0.0511761
PSPTO_1331	1290.35	-1.042	0.175335	5.94289	2.80043e-09	3.79725e-08
PSPTO_1332	2776.85	-0.206566	0.153348	1.34704	0.177967	0.296611
PSPTO_1333	588.087	-0.875394	0.165643	5.28483	1.25821e-07	1.34185e-06
PSPTO_1334	2645.14	-0.347444	0.357631	0.971514	0.331293	0.472183
PSPTO_1335	274.059	0.202869	0.236607	-0.857409	0.391219	0.530072
PSPTO_1336	441.105	0.484827	0.550937	-0.880006	0.378856	0.518277
PSPTO_1337	715.458	-2.03305	1.14971	1.76831	#N/A	#N/A
PSPTO_1338	466.416	2.89773	1.01634	-2.85115	0.00435619	0.0146796
PSPTO_1339	187.933	0.929108	0.216748	-4.28659	1.81441e-05	0.000123453
PSPTO_1340	1951.7	-0.699879	0.278546	2.51262	0.011984	0.0344169
PSPTO_1341	324.374	0.268057	0.16715	-1.60369	0.108782	0.203119
PSPTO_1342	452.2	0.0334365	0.162356	-0.205946	0.836833	0.894644
PSPTO_1343	1202.64	-0.477225	0.200069	2.38531	0.0170649	0.045691
PSPTO_1344	225.805	-0.949065	0.283003	3.35355	0.000797812	0.00351395
PSPTO_1345	571.221	-0.16388	0.246931	0.663669	0.506902	0.637828
PSPTO_1346	585.243	0.456448	0.160707	-2.84025	0.00450786	0.0151102
PSPTO_1347	409.489	0.138092	0.172394	-0.801022	0.423119	0.560648
PSPTO_1348	487.406	0.856405	0.149372	-5.73336	9.84596e-09	1.2629e-07
PSPTO_1349	1425.93	-0.217809	0.154766	1.40735	0.159324	0.2715
PSPTO_1350	357.613	0.0596531	0.158675	-0.375945	0.706958	0.800171
PSPTO_1351	157.369	0.290169	0.196909	-1.47362	0.140584	0.246196
PSPTO_1352	256.781	0.259937	0.185036	-1.40479	0.160083	0.272467
PSPTO_1353	50.9813	-0.974723	0.304958	3.19625	0.00139227	0.00574979
PSPTO_1354	68.7941	-0.351917	0.24736	1.42269	0.154827	0.265264
PSPTO_1355	174.449	0.118641	0.186351	-0.636652	0.524351	0.651436
PSPTO_1356	56.3655	-0.0845763	0.38205	0.221375	0.824801	0.887578
PSPTO_1357	100.928	-0.350432	0.238354	1.47022	0.141503	0.247349
PSPTO_1358	31.9586	-0.256964	0.376143	0.683156	0.494508	0.626599
PSPTO_1359	61.5263	-0.187936	0.254595	0.738175	0.460408	0.593621
PSPTO_1360	100.05	-0.216548	0.356278	0.607807	0.543316	0.668001
PSPTO_1361	136.108	0.0937466	0.26963	-0.347687	0.728076	0.81649
PSPTO_1362	217.194	1.28374	0.186467	-6.88455	5.79692e-12	1.01268e-10
PSPTO_1363	352.644	1.67819	0.172328	-9.73834	2.06897e-22	6.85044e-21
PSPTO_1364	59.5473	1.2779	0.257343	-4.96575	6.84365e-07	6.38928e-06
PSPTO_1365	366.09	0.944466	0.199892	-4.72489	2.30238e-06	1.91697e-05
PSPTO_1366	193.507	0.511455	0.210112	-2.43421	0.0149245	0.0410407
PSPTO_1367	167.969	0.642821	0.239476	-2.68428	0.00726858	0.0227443
PSPTO_1368	171.147	0.569191	0.201599	-2.82338	0.00475197	0.0157891
PSPTO_1369	2578.06	0.618775	0.286311	-2.1612	0.0306801	0.0739726
PSPTO_1370	4079.36	-0.256468	0.339229	0.756032	0.44963	0.58431
PSPTO_1371	2399.19	-0.33097	0.255909	1.29331	0.195903	0.319035
PSPTO_1372	2471.13	-0.266494	0.336645	0.791617	0.428584	0.566045
PSPTO_1373	5691.26	0.133564	0.446499	-0.299135	0.764837	0.843044
PSPTO_1374	643.567	-0.330706	0.34991	0.945117	0.344599	0.484088
PSPTO_1375	2784.31	-0.827671	0.388443	2.13074	0.0331105	0.0785031
PSPTO_1376	315.927	-0.884303	0.301282	2.93513	0.00333407	0.0117424
PSPTO_1377	2664.96	-0.233909	0.294439	0.794422	0.42695	0.564279
PSPTO_1378	1317.74	-0.382436	0.311761	1.2267	0.219937	0.348218
PSPTO_1379	1174.39	0.410452	0.24549	-1.67197	0.0945297	0.181445
PSPTO_1380	626.707	-0.150575	0.278727	0.540225	0.589042	0.708617
PSPTO_1381	52851.6	1.77959	0.19322	-9.21019	3.2556e-20	9.50803e-19
PSPTO_1382	32366.9	0.15589	0.323812	-0.481421	0.630217	0.742161
PSPTO_1383	6446.75	-0.437952	0.311032	1.40806	0.159113	0.271221
PSPTO_1384	6192.38	-0.392118	0.314578	1.24649	0.212585	0.339409
PSPTO_1385	2720.18	-0.369913	0.314412	1.17653	0.239385	0.371066
PSPTO_1386	1160.47	0.0616362	0.259452	-0.237563	0.81222	0.878388
PSPTO_1387	2862.07	1.66486	0.252527	-6.5928	4.31609e-11	7.10409e-10
PSPTO_1388	3721.68	0.267711	0.299404	-0.894147	0.371243	0.512416
PSPTO_1389	9255.05	-0.521275	0.299274	1.7418	0.0815442	0.16159
PSPTO_1390	1113.45	0.20018	0.284667	-0.703207	0.481927	0.614291
PSPTO_1391	2044.85	0.215505	0.233295	-0.923742	0.355621	0.495053
PSPTO_1392	879.451	0.353513	0.229017	-1.54361	0.122682	0.222643
PSPTO_1393	657.238	-0.103863	0.247668	0.419366	0.674949	0.775749
PSPTO_1394	310.593	-0.523541	0.29941	1.74858	0.0803644	0.159873
PSPTO_1395	890.204	-0.491034	0.288618	1.70132	0.0888821	0.172406
PSPTO_1396	1047.11	0.50168	0.304517	-1.64746	0.099463	0.189066
PSPTO_1397	2087.28	0.50673	0.30786	-1.64597	0.0997689	0.189521
PSPTO_1398	1992.02	-0.411821	0.361419	1.13946	0.254513	0.388801
PSPTO_1399	1649.87	-0.17936	0.353039	0.508045	0.611422	0.726941
PSPTO_1400	1692.97	-0.101553	0.340136	0.298566	0.765271	0.843309
PSPTO_1401	2014.72	-0.014809	0.329408	0.0449565	0.964142	0.980498
PSPTO_1402	4094.28	-0.345662	0.311936	1.10812	0.267811	0.403487
PSPTO_1403	2281.66	0.425492	0.326839	-1.30184	0.192971	0.315705
PSPTO_1404	2968.31	1.44572	0.363001	-3.98269	6.81404e-05	0.000407198
PSPTO_1405	11946.5	-0.125734	0.306292	0.410502	0.681438	0.781629
PSPTO_1406	5256.2	-0.177005	0.312361	0.566667	0.570941	0.693137
PSPTO_1407	308.331	-0.336643	0.240867	1.39763	0.162224	0.27537
PSPTO_5622	30482.8	1.68376	0.213931	-7.87058	3.52989e-15	7.52911e-14
PSPTO_1408	3872.72	-0.676572	0.276881	2.44355	0.0145436	0.0402066
PSPTO_1409	3396.84	-0.467993	0.296697	1.57734	0.114717	0.212183
PSPTO_1410	1128.35	2.78574	0.275155	-10.1243	4.31129e-24	1.5739e-22
PSPTO_1411	699.158	0.816979	0.281512	-2.90211	0.00370659	0.0127624
PSPTO_t19	3808.62	6.80499	0.370428	-18.3706	2.25809e-75	3.29739e-73
PSPTO_1412	1617.85	0.472344	0.214848	-2.19851	0.027913	0.0684306
PSPTO_1413	2040.69	-0.442406	0.140971	3.13827	0.00169948	0.00673054
PSPTO_1414	2073.56	0.938525	0.23851	-3.93495	8.32154e-05	0.000485069
PSPTO_1415	5389.02	-0.513195	0.149707	3.42799	0.000608073	0.00278598
PSPTO_1416	3286.94	-0.593613	0.159168	3.72949	0.000191872	0.00101364
PSPTO_1417	2814.47	5.76295	0.25142	-22.9216	2.82752e-116	1.00642e-113
PSPTO_1418	399.001	0.14227	0.15308	-0.929387	0.352688	0.491692
PSPTO_1419	2461.09	0.262582	0.297238	-0.883406	0.377017	0.516845
PSPTO_1420	826.249	-0.110174	0.162079	0.679756	0.496659	0.628689
PSPTO_1421	812.11	-0.361535	0.158817	2.27643	0.0228203	0.0581484
PSPTO_1422	2094.78	-0.767088	0.290036	2.6448	0.00817382	0.0250268
PSPTO_1423	8841.12	-0.933473	0.204934	4.555	5.23856e-06	4.02613e-05
PSPTO_1424	3638.38	-0.925829	0.154734	5.98336	2.18586e-09	3.02883e-08
PSPTO_1425	3336.11	-1.29348	0.158454	8.16315	3.26404e-16	7.71315e-15
PSPTO_1426	3632.66	-1.3834	0.179297	7.71569	1.20331e-14	2.49195e-13
PSPTO_1427	4989.17	-1.02512	0.212478	4.82461	1.40279e-06	1.22717e-05
PSPTO_1428	1610.34	-0.372506	0.239397	1.55602	0.119704	0.218886
PSPTO_1429	913.373	-0.489982	0.233536	2.0981	0.0358965	0.0838519
PSPTO_1430	7024.01	0.311025	0.294981	-1.05439	0.291705	0.431048
PSPTO_1431	7700.91	-0.780617	0.227557	3.43043	0.000602626	0.00276547
PSPTO_1432	2101.87	-0.691524	0.249684	2.7696	0.00561259	0.0181715
PSPTO_1433	2335.72	-0.602262	0.210425	2.86212	0.00420815	0.0142482
PSPTO_1434	3986.82	-0.397164	0.176763	2.24688	0.0246478	0.0618095
PSPTO_1435	3405.09	-0.174662	0.186431	0.936871	0.348825	0.488218
PSPTO_1436	2383.18	0.0224263	0.167536	-0.13386	0.893514	0.932996
PSPTO_1437	4750.71	-0.704384	0.146078	4.82197	1.42151e-06	1.24164e-05
PSPTO_1438	2145.37	-0.482693	0.261852	1.84338	0.0652739	0.135769
PSPTO_1439	402.692	0.0786224	0.155644	-0.505141	0.61346	0.728907
PSPTO_1440	1160.95	-0.445129	0.184685	2.41021	0.0159434	0.0431342
PSPTO_1441	725.376	-0.753657	0.198452	3.79767	0.00014606	0.000795232
PSPTO_5635	3141.51	0.632885	0.253354	-2.49802	0.0124888	0.035562
PSPTO_1443	1358.62	-0.74525	0.200643	3.71431	0.000203762	0.00106952
PSPTO_1444	4628.05	-0.462594	0.198572	2.32961	0.0198268	0.0516611
PSPTO_1445	247.952	0.250545	0.172977	-1.44843	0.147496	0.255239
PSPTO_1446	717.823	0.004909	0.158517	-0.0309682	0.975295	0.98627
PSPTO_1447	19.4856	-0.934357	0.37921	2.46396	0.0137412	0.0383797
PSPTO_1448	228.801	0.241163	0.174095	-1.38524	0.165978	0.280572
PSPTO_1449	4987.84	-0.553889	0.178819	3.09748	0.00195172	0.00753562
PSPTO_1450	3044.01	-0.83349	0.22691	3.67322	0.000239511	0.00123329
PSPTO_1451	1004.92	0.313449	0.179516	-1.74608	0.0807975	0.16045
PSPTO_1452	146.29	0.438139	0.225402	-1.94381	0.0519178	0.112766
PSPTO_1453	1351.58	-0.194846	0.279579	0.696926	0.485849	0.618443
PSPTO_1454	152.465	-0.126069	0.230903	0.545985	0.585076	0.704888
PSPTO_1455	434.992	-0.203191	0.183081	1.10984	0.267068	0.402688
PSPTO_1456	777.513	-0.528636	0.160775	3.28805	0.00100883	0.00431329
PSPTO_1457	148.175	-0.23333	0.201668	1.157	0.247273	0.380909
PSPTO_1458	1096.1	0.345878	0.154049	-2.24525	0.024752	0.0620433
PSPTO_1459	8758.42	-0.797298	0.157762	5.05379	4.33123e-07	4.16662e-06
PSPTO_1460	564.977	-0.917687	0.159334	5.75951	8.43594e-09	1.0894e-07
PSPTO_1461	596.381	0.135424	0.150715	-0.898545	0.368895	0.509669
PSPTO_1462	713.046	0.356349	0.15491	-2.30036	0.0214279	0.0550934
PSPTO_1463	34.9294	-1.37279	0.320077	4.28895	1.79519e-05	0.000122292
PSPTO_1464	1009.18	0.0589217	0.179785	-0.327735	0.743112	0.827861
PSPTO_1465	528.917	-0.337433	0.162685	2.07415	0.0380652	0.0880868
PSPTO_1466	255.572	-0.122066	0.182717	0.668059	0.504096	0.634885
PSPTO_1467	318.326	-0.0569844	0.230861	0.246834	0.805036	0.872484
PSPTO_1468	1936.5	-0.373348	0.12137	3.07611	0.00209723	0.00802132
PSPTO_1469	214.324	-0.263225	0.188544	1.3961	0.162685	0.275905
PSPTO_1470	764.999	0.256736	0.222428	-1.15424	0.248401	0.382026
PSPTO_1471	621.063	-0.458694	0.190163	2.41211	0.0158606	0.0429716
PSPTO_1472	3935.59	-0.459679	0.145967	3.14919	0.00163723	0.0065386
PSPTO_1473	9811.22	0.15709	0.210278	-0.74706	0.455027	0.58895
PSPTO_1474	21411.6	-0.646347	0.183997	3.5128	0.000443408	0.00212203
PSPTO_1475	23878.9	-0.632379	0.184372	3.4299	0.000603799	0.00276863
PSPTO_1476	12850.3	-0.160149	0.182144	0.879244	0.379269	0.518642
PSPTO_1477	701.108	-1.25596	0.141216	8.89386	5.90197e-19	1.62375e-17
PSPTO_1478	97.9872	-0.177497	0.204936	0.866111	0.386429	0.525481
PSPTO_1479	1251.49	-0.52918	0.165835	3.19101	0.00141775	0.00583083
PSPTO_1480	2232.43	-0.718544	0.161092	4.46045	8.17875e-06	5.96389e-05
PSPTO_1481	2444.7	-0.176621	0.13173	1.34078	0.179992	0.299377
PSPTO_1482	395.76	-0.311497	0.161878	1.92427	0.0543212	0.116916
PSPTO_1483	287.241	-0.0838503	0.183616	0.456661	0.647915	0.756587
PSPTO_1484	92.5577	0.28094	0.213635	-1.31505	0.188494	0.310253
PSPTO_1485	646.301	5.69202	0.27534	-20.6727	6.09769e-95	1.44693e-92
PSPTO_1486	155.969	0.767224	0.183137	-4.18934	2.79771e-05	0.000184196
PSPTO_1487	485.823	-0.0862143	0.173818	0.496002	0.619893	0.733948
PSPTO_1488	684.975	-0.475531	0.156194	3.04449	0.00233074	0.00875564
PSPTO_1489	676.731	2.7081	0.240248	-11.2721	1.80242e-29	8.77333e-28
PSPTO_1490	310.756	1.5306	0.213814	-7.15854	8.15398e-13	1.53257e-11
PSPTO_1491	479.652	2.31587	0.256295	-9.03595	1.62581e-19	4.62951e-18
PSPTO_1492	607.706	0.497618	0.158953	-3.1306	0.00174451	0.00688019
PSPTO_1493	3917.44	-0.408424	0.204999	1.99232	0.0463362	0.103241
PSPTO_1494	1095.64	-0.440643	0.200225	2.20074	0.0277541	0.0681257
PSPTO_1495	1166.21	-0.331531	0.207537	1.59746	0.110164	0.205134
PSPTO_1496	709.665	-0.247561	0.226727	1.09189	0.274881	0.411851
PSPTO_1497	2326.44	-0.512426	0.177167	2.89233	0.003824	0.0130797
PSPTO_1498	1345.74	-0.465671	0.169795	2.74255	0.00609637	0.0195269
PSPTO_1499	1493.46	-0.62084	0.196176	3.16471	0.00155236	0.00628785
PSPTO_1500	3035.78	-0.610618	0.165268	3.69471	0.00022014	0.00114388
PSPTO_1501	4458.38	-0.626638	0.169499	3.69701	0.000218156	0.00113461
PSPTO_1502	299.961	-0.361065	0.180229	2.00337	0.0451371	0.101123
PSPTO_1503	1277.76	0.017614	0.22347	-0.0788208	0.937175	0.96218
PSPTO_1504	313.928	-0.139521	0.16189	0.861823	0.388785	0.52755
PSPTO_1505	89.0372	-0.0345458	0.236761	0.14591	0.883992	0.927304
PSPTO_1506	4975.59	4.93988	0.129596	-38.1174	0	0
PSPTO_1507	3501.24	5.4348	0.148518	-36.5936	3.61797e-293	1.03022e-289
PSPTO_1508	1334.58	0.10558	0.191994	-0.549914	0.582379	0.703424
PSPTO_1509	1588.57	0.404123	0.2187	-1.84784	0.0646251	0.134706
PSPTO_1510	474.84	-0.113603	0.188257	0.603447	0.546212	0.67081
PSPTO_1511	812.581	3.19417	0.218927	-14.5901	3.24689e-48	2.53302e-46
PSPTO_1512	275.499	1.24351	0.221391	-5.6168	1.94526e-08	2.3621e-07
PSPTO_1513	149.145	0.561124	0.281033	-1.99665	0.0458636	0.102389
PSPTO_1514	1693.75	-0.448868	0.28823	1.55733	0.119393	0.218421
PSPTO_1515	302.167	-0.269601	0.201217	1.33985	0.180294	0.2997
PSPTO_1516	47.5731	0.0570752	0.271667	-0.210093	0.833595	0.892779
PSPTO_1517	111.893	0.0386568	0.19998	-0.193304	0.846721	0.900237
PSPTO_1518	490.476	-0.0108467	0.152537	0.0711084	0.943311	0.966166
PSPTO_1519	104.425	0.59058	0.286435	-2.06183	0.0392239	0.0901818
PSPTO_1520	792.313	-0.0823912	0.153396	0.537116	0.591187	0.710448
PSPTO_1521	274.634	0.539529	0.168692	-3.19831	0.00138235	0.00572128
PSPTO_1522	436.944	-0.135158	0.184061	0.734309	0.46276	0.59585
PSPTO_1523	996.78	-0.50966	0.144299	3.53198	0.000412455	0.001994
PSPTO_1524	620.542	0.463791	0.168068	-2.75954	0.00578825	0.0186343
PSPTO_1525	626.934	0.189096	0.202613	-0.933286	0.350672	0.489967
PSPTO_1526	267.325	-0.49407	0.19443	2.54111	0.0110501	0.03214
PSPTO_1527	784.299	-0.806632	0.213258	3.78243	0.000155308	0.000839959
PSPTO_1528	3587.85	-0.793582	0.151754	5.22939	1.70071e-07	1.77716e-06
PSPTO_1529	1590.97	-0.505004	0.198912	2.53883	0.0111225	0.0322682
PSPTO_1530	600.152	-1.60826	0.246254	6.53092	6.53689e-11	1.0576e-09
PSPTO_1531	1199.53	-0.518247	0.142091	3.64729	0.000265023	0.0013488
PSPTO_1532	2027.87	-0.506757	0.146764	3.45288	0.000554642	0.00255971
PSPTO_1533	1349.47	-0.641594	0.135026	4.75162	2.01789e-06	1.69999e-05
PSPTO_1534	47272.6	0.33462	0.240207	-1.39305	0.163605	0.277301
PSPTO_1535	20172	-0.0375288	0.233347	0.160828	0.872229	0.918688
PSPTO_1536	3175.25	-0.935661	0.166905	5.60593	2.07134e-08	2.49465e-07
PSPTO_1537	2507.4	-0.922683	0.180506	5.11165	3.19359e-07	3.14119e-06
PSPTO_1538	2671.55	-1.05043	0.128372	8.18271	2.77538e-16	6.58574e-15
PSPTO_1539	1535.84	-1.25835	0.164673	7.64148	2.14746e-14	4.38344e-13
PSPTO_1540	1866.05	-0.896334	0.14864	6.03022	1.63741e-09	2.31391e-08
PSPTO_1541	3624.25	-0.47991	0.116106	4.13339	3.57457e-05	0.000230545
PSPTO_1542	10167.1	-0.312365	0.200783	1.55574	0.119771	0.218901
PSPTO_1543	3189.46	0.0961766	0.221567	-0.434074	0.664235	0.768397
PSPTO_1544	3782.51	-0.333451	0.14636	2.27829	0.0227096	0.0579181
PSPTO_1545	1643.79	-0.141428	0.170755	0.828249	0.407529	0.544807
PSPTO_1546	2158.69	-0.365938	0.154012	2.37603	0.0175	0.0466365
PSPTO_1547	1382.83	-0.396559	0.170579	2.32479	0.0200832	0.0522016
PSPTO_1548	782.292	-0.508227	0.172224	2.95097	0.0031678	0.0113107
PSPTO_1549	5392.64	-0.409337	0.131145	3.12126	0.00180077	0.00708243
PSPTO_1550	2783.14	-0.413684	0.148348	2.7886	0.00529361	0.0172996
PSPTO_1551	696.644	-0.422066	0.159793	2.64132	0.00825829	0.0252177
PSPTO_1552	5183.74	-0.612428	0.252638	2.42414	0.0153448	0.0418619
PSPTO_1553	2116.88	-0.712747	0.263697	2.7029	0.00687374	0.0216995
PSPTO_1554	5786.32	-0.134297	0.217037	0.618775	0.536065	0.661643
PSPTO_1555	448.111	-1.09808	0.179456	6.11892	9.42137e-10	1.37551e-08
PSPTO_1556	434.598	-0.445213	0.17798	2.50148	0.0123675	0.0353043
PSPTO_1557	258.706	-0.138133	0.223017	0.619386	0.535662	0.661448
PSPTO_1558	1551.72	-0.312603	0.324264	0.964038	0.335027	0.476494
PSPTO_1559	1077.9	-0.447894	0.276246	1.62136	0.104941	0.197296
PSPTO_1560	453.439	-0.0520446	0.202873	0.256537	0.797536	0.866953
PSPTO_1561	860.884	-0.302478	0.148643	2.03493	0.0418576	0.094896
PSPTO_1562	853.879	-0.152293	0.143848	1.05871	0.289733	0.428913
PSPTO_1563	628.745	-0.327116	0.173929	1.88074	0.0600072	0.126524
PSPTO_1564	3091.36	1.32018	0.315625	-4.18274	2.88012e-05	0.000189184
PSPTO_1565	2891.47	-0.457533	0.284649	1.60736	0.107975	0.201944
PSPTO_1566	48.6868	-4.76556	0.500074	9.52972	1.57707e-21	4.98967e-20
PSPTO_1567	178.682	-0.0640269	0.197359	0.324419	0.745621	0.830005
PSPTO_1568	919.619	1.11823	0.294441	-3.79781	0.00014598	0.000795232
PSPTO_5620	73.8491	0.872234	0.275434	-3.16676	0.00154149	0.00625715
PSPTO_1570	52.2963	1.61724	0.288084	-5.61377	1.97961e-08	2.3987e-07
PSPTO_1571	601.556	0.676467	0.171967	-3.9337	8.36468e-05	0.000487085
PSPTO_1572	80.9466	0.691711	0.232315	-2.97747	0.00290636	0.0105224
PSPTO_1573	39.5348	0.248675	0.297355	-0.83629	0.402992	0.540517
PSPTO_1574	205.515	-0.230106	0.231218	0.995192	0.319643	0.460969
PSPTO_1575	44.1284	0.36566	0.307736	-1.18823	0.234744	0.365965
PSPTO_1576	35.942	0.266771	0.295228	-0.903613	0.366201	0.50693
PSPTO_1577	496.738	-0.206925	0.159911	1.294	0.195665	0.31874
PSPTO_1578	347.139	-0.226134	0.156319	1.44662	0.148004	0.255962
PSPTO_1579	42.7694	0.488327	0.331446	-1.47332	0.140664	0.246259
PSPTO_1580	139.209	0.0120393	0.185562	-0.0648804	0.948269	0.969724
PSPTO_1581	116.124	0.732779	0.221256	-3.3119	0.000926641	0.004007
PSPTO_1582	122.454	0.172143	0.189764	-0.907147	0.364329	0.504831
PSPTO_1583	356.513	-0.473971	0.169508	2.79615	0.00517156	0.0169948
PSPTO_1584	166.818	-0.904303	0.242696	3.72608	0.000194484	0.00102365
PSPTO_1585	140.437	0.564463	0.206083	-2.739	0.00616261	0.0197169
PSPTO_1586	31.2644	0.337347	0.300412	-1.12295	0.261459	0.396013
PSPTO_1587	1571.97	-0.0646369	0.189808	0.340539	0.73345	0.819823
PSPTO_1588	288.641	2.70632	0.198817	-13.6121	3.39336e-42	2.19604e-40
PSPTO_1589	288.427	0.661844	0.173541	-3.81376	0.000136868	0.000749483
PSPTO_1590	560.385	0.749114	0.209375	-3.57785	0.000346426	0.0017111
PSPTO_1591	85.8346	-0.81787	0.220508	3.70902	0.000208061	0.00108941
PSPTO_1592	703.914	0.128335	0.146619	-0.875296	0.381413	0.520275
PSPTO_1593	1125.29	0.0440459	0.198767	-0.221595	0.824629	0.887578
PSPTO_1594	175.556	0.814835	0.184972	-4.40519	1.05692e-05	7.52392e-05
PSPTO_1595	691.681	0.532395	0.180179	-2.95481	0.00312859	0.0112059
PSPTO_1596	2142.24	9.54967	0.414439	-23.0424	1.75216e-117	6.65238e-115
PSPTO_1597	608.701	1.87757	0.157312	-11.9353	7.74452e-33	4.24087e-31
PSPTO_1598	512.992	0.213623	0.145588	-1.46731	0.14229	0.248572
PSPTO_1599	233.878	0.150747	0.190642	-0.790732	0.4291	0.566464
PSPTO_1600	566.727	1.40222	0.162161	-8.64712	5.28167e-18	1.34884e-16
PSPTO_1601	461.24	0.150791	0.152901	-0.986203	0.324033	0.46565
PSPTO_1602	376.473	-0.51354	0.179818	2.8559	0.00429154	0.014496
PSPTO_1603	68.6981	-0.971361	0.259846	3.73821	0.000185336	0.000982763
PSPTO_1604	951.155	-0.185512	0.141407	1.3119	0.189555	0.311459
PSPTO_1605	800.108	-0.520674	0.141045	3.69155	0.000222892	0.00115713
PSPTO_1606	706.042	-0.393116	0.133633	2.94176	0.00326351	0.0115726
PSPTO_1607	111.426	1.98781	0.267304	-7.43652	1.03373e-13	2.04413e-12
PSPTO_1608	655.004	1.56753	0.189852	-8.25657	1.49912e-16	3.60232e-15
PSPTO_1609	7076.84	1.82474	0.305501	-5.97292	2.33039e-09	3.21346e-08
PSPTO_1610	421.452	-0.478953	0.196526	2.4371	0.0148056	0.0408319
PSPTO_1611	21.7556	0.164635	0.375494	-0.438449	0.661061	0.765967
PSPTO_1612	174.181	0.0940736	0.215402	-0.436734	0.662304	0.766631
PSPTO_1613	30.2614	0.13359	0.329299	-0.40568	0.684978	0.783638
PSPTO_1614	25.3306	0.066904	0.352079	-0.190025	0.849289	0.902202
PSPTO_1615	148.031	0.0539241	0.324731	-0.166058	0.868111	0.915706
PSPTO_1616	210.596	-0.284313	0.25821	1.10109	0.270856	0.407105
PSPTO_1617	208.802	-0.404933	0.192445	2.10415	0.0353653	0.0827466
PSPTO_1618	445.343	0.453332	0.223454	-2.02875	0.0424837	0.0961624
PSPTO_1619	321.709	1.14174	0.207615	-5.49931	3.81291e-08	4.38677e-07
PSPTO_1620	533.409	0.859953	0.160107	-5.37112	7.82474e-08	8.63603e-07
PSPTO_1621	566.718	0.79112	0.249838	-3.16654	0.00154265	0.00625742
PSPTO_1622	136.982	0.332836	0.181323	-1.8356	0.0664171	0.137394
PSPTO_1623	716.754	0.839348	0.310998	-2.69889	0.00695716	0.0219215
PSPTO_1624	2969.41	0.327769	0.317821	-1.0313	0.3024	0.442006
PSPTO_1625	523.557	4.99086	0.297003	-16.804	2.27945e-63	2.64928e-61
PSPTO_1626	37.8732	3.29999	0.413379	-7.98295	1.42876e-15	3.17844e-14
PSPTO_1627	140.976	0.449947	0.359869	-1.25031	0.211188	0.337746
PSPTO_1628	51.7409	0.568058	0.266219	-2.1338	0.0328592	0.0780698
PSPTO_1629	109.826	1.3248	0.222221	-5.96163	2.49738e-09	3.42713e-08
PSPTO_1630	225.1	0.940385	0.176677	-5.32262	1.02283e-07	1.11377e-06
PSPTO_1631	364.493	2.69	0.179732	-14.9667	1.212e-50	1.07849e-48
PSPTO_1632	930.578	3.3255	0.185474	-17.9297	6.91192e-72	9.37223e-70
PSPTO_1633	1475.31	4.67204	0.244882	-19.0787	3.7923e-81	6.3521e-79
PSPTO_1634	161.696	2.00291	0.305294	-6.56058	5.35973e-11	8.72104e-10
PSPTO_1635	635.866	0.429322	0.228979	-1.87494	0.0608008	0.127913
PSPTO_1636	951.813	-0.655954	0.213818	3.06781	0.00215633	0.00820875
PSPTO_1637	564.474	-0.360011	0.144397	2.49321	0.0126595	0.0359155
PSPTO_1638	286.291	0.138613	0.158749	-0.873161	0.382575	0.521485
PSPTO_1639	548.435	-0.113484	0.15477	0.733245	0.463409	0.596276
PSPTO_1640	396.478	1.73968	0.179685	-9.68183	3.60206e-22	1.16555e-20
PSPTO_1641	59.9789	0.506814	0.295151	-1.71713	0.0859546	0.167847
PSPTO_1642	203.945	0.884642	0.222218	-3.98096	6.86367e-05	0.000409734
PSPTO_1643	1304.97	0.180841	0.173163	-1.04434	0.296328	0.436069
PSPTO_1644	1999.46	0.0568971	0.155595	-0.365675	0.714607	0.8054
PSPTO_1645	560.57	0.29483	0.194728	-1.51406	0.130011	0.23298
PSPTO_1646	1029.92	-0.20745	0.166485	1.24606	0.212743	0.339472
PSPTO_1647	84.773	-0.763231	0.296361	2.57534	0.0100141	0.0296415
PSPTO_1648	712.363	-0.618331	0.267364	2.31269	0.0207397	0.0536144
PSPTO_1649	70.7351	0.305617	0.221386	-1.38047	0.167441	0.282253
PSPTO_1650	71.3441	0.0951166	0.23246	-0.409173	0.682413	0.782117
PSPTO_1651	87.2778	0.730147	0.238863	-3.05676	0.00223744	0.00847222
PSPTO_1652	26.2824	-0.0108607	0.352558	0.0308053	0.975425	0.98627
PSPTO_1653	1060.05	-0.205686	0.133231	1.54383	0.12263	0.222626
PSPTO_1654	281.148	-0.789602	0.185581	4.25475	2.09283e-05	0.000141049
PSPTO_1655	111.346	0.199792	0.244962	-0.815603	0.414727	0.551968
PSPTO_1656	773.499	0.201856	0.155319	-1.29963	0.193729	0.316764
PSPTO_1657	814.128	0.41847	0.14556	-2.87489	0.0040417	0.0137254
PSPTO_1658	244.745	-0.16201	0.167768	0.965676	0.334206	0.475582
PSPTO_1659	189.039	0.152556	0.172944	-0.882115	0.377715	0.517461
PSPTO_1660	1528.58	0.384326	0.150736	-2.54967	0.0107825	0.0315714
PSPTO_1661	3057.39	0.393814	0.202786	-1.94202	0.0521348	0.11304
PSPTO_1662	498.395	0.942234	0.250308	-3.7643	0.000167016	0.000897315
PSPTO_1663	79.3514	0.829861	0.23044	-3.60121	0.000316741	0.00157816
PSPTO_1664	45.9098	0.265411	0.284444	-0.933085	0.350776	0.489967
PSPTO_1665	18.2044	0.461739	0.380677	-1.21294	0.225153	0.353333
PSPTO_1666	72.9476	0.822909	0.247836	-3.32038	0.000898937	0.00390437
PSPTO_1667	149.166	1.29069	0.212999	-6.05962	1.36443e-09	1.94748e-08
PSPTO_1668	101.329	2.37102	0.312746	-7.58129	3.42126e-14	6.90925e-13
PSPTO_1669	243.777	1.69091	0.247104	-6.84291	7.76029e-12	1.33924e-10
PSPTO_1670	140.978	0.130938	0.195308	-0.670414	0.502594	0.633742
PSPTO_1671	7040.83	-0.501197	0.199868	2.50764	0.0121542	0.0348355
PSPTO_1672	82.727	-0.231829	0.235637	0.983841	0.325194	0.466657
PSPTO_1673	104.337	0.074154	0.194893	-0.380485	0.703586	0.798509
PSPTO_1674	80.2881	0.0731191	0.220864	-0.33106	0.740599	0.825707
PSPTO_1675	215.565	0.11647	0.181491	-0.641743	0.52104	0.648318
PSPTO_1676	183.26	0.550951	0.182301	-3.0222	0.00250944	0.00931026
PSPTO_1677	414.571	-0.122891	0.195949	0.627157	0.530557	0.656567
PSPTO_1678	422.167	-0.22432	0.46758	0.479747	0.631407	0.742905
PSPTO_1679	733.035	-1.10541	0.394941	2.79893	0.00512722	0.0169144
PSPTO_1680	552.974	-0.710106	0.409509	1.73404	0.0829109	0.163327
PSPTO_1681	60.8531	-0.294211	0.306817	0.958915	0.337601	0.478063
PSPTO_1682	10131.9	0.152022	0.196883	-0.772143	0.440029	0.577013
PSPTO_1683	354.248	-0.719262	0.205686	3.4969	0.000470699	0.00223014
PSPTO_1684	1144.58	0.0861092	0.173194	-0.497183	0.61906	0.733419
PSPTO_1685	729.804	-0.22507	0.150864	1.49187	0.135732	0.240359
PSPTO_1686	358.683	0.0102993	0.20423	-0.05043	0.95978	0.977189
PSPTO_1687	311.02	-0.280649	0.170343	1.64755	0.0994449	0.189066
PSPTO_1688	281.12	-0.416054	0.201817	2.06154	0.0392512	0.090208
PSPTO_1689	437.14	-0.0725704	0.137219	0.528867	0.596898	0.715348
PSPTO_1690	521.118	-0.156267	0.160839	0.971573	0.331263	0.472183
PSPTO_1691	671.183	-0.0709133	0.156052	0.454421	0.649526	0.757595
PSPTO_1692	1019.49	-0.563263	0.170194	3.30953	0.000934523	0.00403496
PSPTO_1693	1127.82	-0.135292	0.137407	0.984607	0.324817	0.466305
PSPTO_1694	2493.34	-0.439884	0.142811	3.08018	0.00206876	0.00792841
PSPTO_1695	734.356	-0.259647	0.197495	1.3147	0.18861	0.310263
PSPTO_1696	947.477	-0.106129	0.187655	0.565553	0.571697	0.69357
PSPTO_1697	3314.44	0.185509	0.32644	-0.568278	0.569846	0.692104
PSPTO_1698	2266.22	0.394174	0.161851	-2.43542	0.0148747	0.0409576
PSPTO_1699	818.071	-0.304907	0.199774	1.52626	0.126945	0.228204
PSPTO_1700	1949.02	-0.521149	0.193104	2.6988	0.006959	0.0219215
PSPTO_1701	355.151	0.949941	0.19609	-4.84441	1.26989e-06	1.12824e-05
PSPTO_1702	664.018	-0.389874	0.134185	2.9055	0.00366664	0.0126559
PSPTO_1703	1097.42	0.278183	0.228857	-1.21553	0.224164	0.352851
PSPTO_1704	549.981	-0.147132	0.22838	0.644243	0.519418	0.64682
PSPTO_1705	3524.15	0.651569	0.217424	-2.99677	0.00272859	0.0100254
PSPTO_1706	525.667	-0.306848	0.198444	1.54627	0.12204	0.221908
PSPTO_1707	451.349	1.88358	0.171344	-10.993	4.12906e-28	1.8812e-26
PSPTO_1708	426.986	-1.28219	0.194909	6.57841	4.75521e-11	7.78187e-10
PSPTO_1709	565.63	-0.647387	0.178463	3.62756	0.000286108	0.00144577
PSPTO_1710	203.849	-0.449481	0.226994	1.98014	0.0476874	0.105632
PSPTO_1711	311.854	-0.166961	0.19775	0.844301	0.398501	0.536004
PSPTO_1712	402.605	0.0956713	0.226741	-0.421941	0.673068	0.774525
PSPTO_1713	498.606	-0.314552	0.200443	1.56928	0.116582	0.214449
PSPTO_1714	182.404	-0.574091	0.181527	3.16257	0.00156382	0.00632078
PSPTO_1715	435.193	-0.34431	0.20564	1.67434	0.0940641	0.180734
PSPTO_1716	221.627	-1.07791	0.174953	6.16116	7.22124e-10	1.05992e-08
PSPTO_1717	215.613	-0.566971	0.284553	1.9925	0.0463167	0.103241
PSPTO_1718	541.744	-0.293707	0.174262	1.68543	0.0919048	0.177123
PSPTO_1719	301.368	0.342016	0.213543	-1.60163	0.109239	0.203905
PSPTO_1720	3647.71	-0.271523	0.242197	1.12108	0.262252	0.396687
PSPTO_1721	2741.67	0.67207	0.218289	-3.07882	0.00207825	0.00795407
PSPTO_1722	186.2	0.624882	0.254569	-2.45466	0.0141018	0.039252
PSPTO_1723	69.0861	1.5625	0.272829	-5.72702	1.02213e-08	1.29933e-07
PSPTO_1724	624.672	-0.0995256	0.157338	0.632557	0.527023	0.653756
PSPTO_1725	1090.63	2.17129	0.204704	-10.607	2.76571e-26	1.13315e-24
PSPTO_1726	755.619	-0.15808	0.157821	1.00164	0.316516	0.457712
PSPTO_1727	101.056	-0.174542	0.213303	0.818284	0.413195	0.550701
PSPTO_1728	264.896	0.136849	0.199158	-0.687138	0.491996	0.624657
PSPTO_1729	289.565	0.247362	0.209377	-1.18142	0.237437	0.369152
PSPTO_1730	319.497	1.16683	0.224598	-5.1952	2.04502e-07	2.09467e-06
PSPTO_1731	657.084	1.90816	0.199865	-9.54724	1.33193e-21	4.26142e-20
PSPTO_1732	5264.56	-0.308751	0.149102	2.07074	0.0383828	0.0886369
PSPTO_1733	1853.77	-0.790472	0.145403	5.43643	5.43579e-08	6.14222e-07
PSPTO_1734	1854.75	-0.609384	0.149396	4.07897	4.52348e-05	0.000284348
PSPTO_1735	443.002	-0.503233	0.173937	2.89319	0.0038135	0.013054
PSPTO_1736	1190.88	0.145307	0.234572	-0.619453	0.535618	0.661448
PSPTO_1737	1517.88	0.219664	0.147572	-1.48852	0.136614	0.24122
PSPTO_1738	836.218	-0.376393	0.171025	2.2008	0.0277499	0.0681257
PSPTO_1739	629.524	1.60546	0.18231	-8.80623	1.29422e-18	3.47669e-17
PSPTO_1740	314.718	-0.119412	0.163956	0.728315	0.466421	0.599338
PSPTO_1741	446.872	-0.863622	0.174566	4.94726	7.52645e-07	6.9583e-06
PSPTO_1742	538.264	-0.14335	0.139261	1.02936	0.303308	0.443021
PSPTO_1743	712.364	-0.381063	0.172517	2.20884	0.0271858	0.0669649
PSPTO_1744	975.089	0.0824533	0.154709	-0.532956	0.594064	0.713288
PSPTO_1745	7715.23	-0.544128	0.175162	3.10642	0.00189365	0.00735267
PSPTO_1746	1628.56	-0.751045	0.174516	4.30359	1.68051e-05	0.000114892
PSPTO_1747	1678.06	-0.768565	0.149691	5.13433	2.83144e-07	2.82895e-06
PSPTO_1748	1387.83	-0.393879	0.133552	2.94924	0.00318552	0.0113597
PSPTO_1749	4834.42	1.35905	0.214511	-6.33557	2.3647e-10	3.65951e-09
PSPTO_1750	96406.7	-0.683745	0.186847	3.65938	0.000252825	0.00129515
PSPTO_1751	1582.23	1.78152	0.161229	-11.0496	2.20217e-28	1.02798e-26
PSPTO_1752	641.201	0.324144	0.205816	-1.57492	0.115274	0.212856
PSPTO_1753	364.652	-0.0165006	0.183429	0.0899562	0.928322	0.955788
PSPTO_1754	691.354	-0.484972	0.153475	3.15994	0.00157803	0.00634219
PSPTO_1755	527.942	-0.429016	0.181301	2.36632	0.0179661	0.0476842
PSPTO_1756	1378.38	0.425724	0.154585	-2.75398	0.00588747	0.018911
PSPTO_1757	119.988	0.628413	0.257194	-2.44334	0.0145519	0.0402102
PSPTO_1758	2345.02	1.14877	0.17921	-6.41018	1.45345e-10	2.27402e-09
PSPTO_1759	61.1088	-0.394636	0.233591	1.68943	0.0911367	0.175883
PSPTO_1760	2250.7	-0.349703	0.225273	1.55235	0.120577	0.219881
PSPTO_1761	2339.5	0.975752	0.163003	-5.9861	2.14927e-09	2.99269e-08
PSPTO_1762	279.323	-0.43809	0.166581	2.6299	0.00854107	0.0260114
PSPTO_1763	222.263	0.200288	0.17712	-1.1308	0.258138	0.39213
PSPTO_1764	282.896	-0.000665771	0.205926	0.00323306	0.99742	0.998648
PSPTO_1765	13285.4	0.897177	0.268872	-3.33681	0.000847446	0.00370392
PSPTO_1766	345.265	-1.47196	0.167836	8.77026	1.78251e-18	4.7659e-17
PSPTO_1767	80.2983	0.0888404	0.296507	-0.299623	0.764465	0.843044
PSPTO_1768	283.989	0.0114809	0.188932	-0.0607671	0.951545	0.971852
PSPTO_1769	127.895	-0.23194	0.219965	1.05444	0.291681	0.431048
PSPTO_1770	169.299	-0.529215	0.179825	2.94294	0.00325116	0.0115378
PSPTO_1771	72.8776	-0.0993398	0.241541	0.411275	0.680871	0.781136
PSPTO_1772	865.247	0.236352	0.18023	-1.31139	0.189725	0.311559
PSPTO_1773	745.025	0.0475659	0.223913	-0.21243	0.831772	0.891407
PSPTO_1774	142.494	1.17251	0.301156	-3.89336	9.88671e-05	0.000563048
PSPTO_1775	9216.77	-0.703148	0.201531	3.48903	0.000484769	0.0022854
PSPTO_1776	187.112	-1.38552	0.19799	6.9979	2.59829e-12	4.71251e-11
PSPTO_1777	129.827	-0.383306	0.19586	1.95704	0.0503432	0.110086
PSPTO_1778	1764.48	0.796247	0.15891	-5.01069	5.42353e-07	5.11374e-06
PSPTO_1779	1483.01	-0.307585	0.147228	2.08918	0.0366915	0.085289
PSPTO_1780	540.544	0.0189107	0.150073	-0.12601	0.899724	0.936561
PSPTO_1781	525.96	-0.892619	0.180381	4.94853	7.47756e-07	6.93562e-06
PSPTO_1782	1236.27	-0.14828	0.170034	0.872059	0.383176	0.522179
PSPTO_1783	508.102	-0.209636	0.163163	1.28483	0.198852	0.322548
PSPTO_1784	345.31	-0.381888	0.18846	2.02636	0.042728	0.0966002
PSPTO_1785	1944.44	0.722995	0.159418	-4.53521	5.7545e-06	4.38081e-05
PSPTO_t20	1217.87	3.20719	0.317082	-10.1147	4.75496e-24	1.72481e-22
PSPTO_t21	1053.05	1.89069	0.261634	-7.22647	4.9572e-13	9.47357e-12
PSPTO_t22	1483.7	1.42581	0.26672	-5.34571	9.00636e-08	9.8827e-07
PSPTO_t23	788.173	0.324135	0.249941	-1.29685	0.194684	0.317444
PSPTO_1786	104.602	-0.120941	0.27368	0.441907	0.658557	0.764135
PSPTO_1787	252.774	0.107949	0.218741	-0.4935	0.621659	0.735114
PSPTO_1788	126.468	-0.64609	0.204424	3.16054	0.00157477	0.00634219
PSPTO_1789	218.977	-0.138956	0.177764	0.78169	0.434397	0.57213
PSPTO_1790	54.4003	0.041981	0.332839	-0.12613	0.899629	0.936561
PSPTO_1791	112.398	0.219537	0.22017	-0.997123	0.318705	0.459849
PSPTO_1792	122.355	-0.119965	0.269756	0.444716	0.656525	0.762887
PSPTO_1793	50.613	0.0618932	0.280042	-0.221014	0.825082	0.887578
PSPTO_1794	189.131	0.258932	0.201138	-1.28733	0.197978	0.321587
PSPTO_1795	142.446	-0.585613	0.218344	2.68207	0.00731691	0.0228578
PSPTO_1796	44.1029	-0.394814	0.315103	1.25297	0.210217	0.33676
PSPTO_1797	33.8398	0.234832	0.311065	-0.754927	0.450293	0.584757
PSPTO_1798	75.1663	0.856021	0.262588	-3.25995	0.00111433	0.0047113
PSPTO_1799	253.088	-0.225255	0.163017	1.38178	0.167038	0.281846
PSPTO_1800	162.787	0.196174	0.191031	-1.02692	0.304459	0.444247
PSPTO_1801	505.219	-0.0746244	0.234034	0.318861	0.749832	0.832563
PSPTO_1802	285.146	0.100675	0.159936	-0.629469	0.529042	0.655488
PSPTO_1803	533.623	-0.533844	0.176631	3.02237	0.00250805	0.00931026
PSPTO_1804	69.7116	0.466719	0.265584	-1.75733	0.0788615	0.157309
PSPTO_1805	2401.92	0.721192	0.284311	-2.53663	0.0111924	0.032438
PSPTO_1806	671.869	0.199824	0.157602	-1.2679	0.204833	0.329993
PSPTO_1807	483.74	-0.490243	0.227939	2.15076	0.0314951	0.0753847
PSPTO_1808	826.546	0.712314	0.170184	-4.18555	2.84474e-05	0.000187076
PSPTO_1809	1167.03	0.106902	0.186246	-0.573981	0.565981	0.688289
PSPTO_1810	762.997	0.460783	0.176544	-2.61001	0.00905384	0.0272669
PSPTO_1811	514.217	-0.561949	0.171408	3.27843	0.00104387	0.0044464
PSPTO_1812	454.225	-0.350715	0.162614	2.15674	0.031026	0.074617
PSPTO_1813	233.073	-0.765875	0.168113	4.5557	5.22109e-06	4.01812e-05
PSPTO_1814	75.3761	0.740845	0.237792	-3.11551	0.00183626	0.00718235
PSPTO_1815	3521.54	-0.0782959	0.182824	0.428258	0.668463	0.772034
PSPTO_1816	102.172	-0.868577	0.248268	3.49855	0.000467798	0.00221824
PSPTO_1817	456.798	-0.0569694	0.19111	0.298097	0.765629	0.84354
PSPTO_1818	270.146	-0.0266583	0.198734	0.134141	0.893291	0.932935
PSPTO_1819	403.637	-0.494559	0.179102	2.76133	0.00575667	0.0185536
PSPTO_1820	162.826	-0.303062	0.192254	1.57637	0.114942	0.212392
PSPTO_1821	707.039	0.302367	0.2444	-1.23718	0.216021	0.343259
PSPTO_1822	1182.33	-0.181626	0.253372	0.716835	0.473476	0.606625
PSPTO_1823	300.269	0.647405	0.222281	-2.91256	0.00358483	0.0124409
PSPTO_1824	159.179	1.58006	0.331971	-4.75964	1.93939e-06	1.64357e-05
PSPTO_1825	4463.96	0.457974	0.295876	-1.54786	0.121657	0.221411
PSPTO_1826	2307.35	-0.385097	0.224436	1.71584	0.086191	0.168062
PSPTO_1827	534.542	-1.66747	0.284096	5.86939	4.37395e-09	5.82002e-08
PSPTO_1828	375.366	-0.581485	0.325428	1.78683	0.073965	0.149691
PSPTO_1829	765.028	-0.697265	0.24463	2.85028	0.00436804	0.0146934
PSPTO_1830	620.157	-0.539571	0.208197	2.59164	0.00955194	0.0284361
PSPTO_1831	414.278	-0.689797	0.234395	2.94289	0.00325166	0.0115378
PSPTO_1832	2194.3	-0.976674	0.222005	4.39933	1.08584e-05	7.69136e-05
PSPTO_1833	682.103	-0.908274	0.232397	3.90828	9.2955e-05	0.000532574
PSPTO_1834	476.537	-0.52878	0.258511	2.04549	0.0408068	0.0928835
PSPTO_1835	684.666	-0.667034	0.217303	3.0696	0.00214344	0.00816814
PSPTO_1836	741.319	-0.747755	0.173204	4.3172	1.5802e-05	0.000108425
PSPTO_5637	398.641	-0.130863	0.218246	0.599612	0.548765	0.672958
PSPTO_1838	750.606	-1.14393	0.150075	7.62241	2.48981e-14	5.04607e-13
PSPTO_1839	1993.19	-0.199909	0.226325	0.883283	0.377083	0.516845
PSPTO_1840	1164.97	-0.146297	0.222408	0.657786	0.510676	0.640312
PSPTO_1841	1009.34	0.214828	0.225257	-0.953701	0.340235	0.479698
PSPTO_1842	6311.93	-0.229018	0.141382	1.61985	0.105264	0.197717
PSPTO_1843	3468.95	-0.499256	0.132832	3.75856	0.000170896	0.000914709
PSPTO_1844	1657.21	0.473683	0.211602	-2.23855	0.0251849	0.0628184
PSPTO_t24	1760.53	2.04793	0.30245	-6.77114	1.27768e-11	2.15916e-10
PSPTO_t25	1106.02	0.91359	0.310169	-2.94546	0.00322478	0.011471
PSPTO_t26	1144.06	1.08693	0.32429	-3.35172	0.000803123	0.00353042
PSPTO_1845	272.891	-3.03225	0.235959	12.8508	8.51361e-38	5.15798e-36
PSPTO_1846	807.315	-0.133919	0.169434	0.79039	0.4293	0.566561
PSPTO_1847	7196.3	2.88829	0.242512	-11.9099	1.0512e-32	5.59495e-31
PSPTO_1848	1356.15	-1.08647	0.281218	3.86345	0.000111799	0.000627286
PSPTO_1849	6170.82	-1.9498	0.27598	7.06499	1.6063e-12	2.97009e-11
PSPTO_t27	90.3701	2.53087	0.301974	-8.38106	5.24532e-17	1.28206e-15
PSPTO_1850	1363.11	-0.455283	0.153377	2.96839	0.00299366	0.0107973
PSPTO_1851	1403.72	-0.440144	0.182037	2.41788	0.015611	0.0424366
PSPTO_1852	781.487	-0.454064	0.168469	2.69523	0.00703396	0.0220707
PSPTO_1853	8.91999	-0.58868	0.509748	1.15485	0.248154	0.381749
PSPTO_1854	66.0956	0.666585	0.261818	-2.54599	0.0108968	0.031803
PSPTO_1855	586.257	-0.0016774	0.1895	0.00885167	0.992937	0.996498
PSPTO_1856	277.983	-0.043011	0.270798	0.158831	0.873802	0.919834
PSPTO_1857	749.85	-0.418577	0.165955	2.52223	0.0116615	0.0336776
PSPTO_1858	4127.99	-1.54544	0.405083	3.81512	0.000136115	0.000746077
PSPTO_1859	1787.23	-1.81063	0.304	5.95603	2.58446e-09	3.52962e-08
PSPTO_1860	1077.83	-1.50363	0.272061	5.5268	3.26121e-08	3.79807e-07
PSPTO_1861	311.94	-2.10173	0.410007	5.12608	2.9583e-07	2.94537e-06
PSPTO_1862	183.654	-0.829005	0.218631	3.7918	0.000149561	0.000811188
PSPTO_1863	163.596	-0.820813	0.258874	3.1707	0.00152073	0.00619831
PSPTO_1864	206.062	-0.997914	0.297545	3.35382	0.000797029	0.00351322
PSPTO_1865	302.186	-0.6273	0.309745	2.02521	0.0428456	0.0968277
PSPTO_1866	157.675	0.0498485	0.191714	-0.260015	0.794852	0.865187
PSPTO_1868	532.312	0.0789586	0.162963	-0.484519	0.628017	0.740182
PSPTO_1869	31.8316	2.59625	0.389376	-6.66771	2.59832e-11	4.31412e-10
PSPTO_1870	821.301	2.76856	0.217017	-12.7573	2.83851e-37	1.70161e-35
PSPTO_1871	154.051	0.0145264	0.187573	-0.0774441	0.93827	0.963131
PSPTO_1872	5.58732	0.129035	0.638497	-0.202092	0.839845	0.896517
PSPTO_1873	231.65	0.617891	0.218838	-2.82351	0.00475014	0.0157891
PSPTO_1874	211.34	-0.097163	0.25064	0.387659	0.698268	0.794216
PSPTO_1875	152.163	1.07109	0.212948	-5.02981	4.90954e-07	4.68339e-06
PSPTO_1876	32.6036	0.302681	0.30242	-1.00086	0.316894	0.458048
PSPTO_1877	277.045	0.689958	0.16842	-4.09664	4.19186e-05	0.0002659
PSPTO_1878	366.561	0.15536	0.18158	-0.855599	0.392219	0.530487
PSPTO_1879	1880.38	0.0812966	0.160661	-0.506013	0.612848	0.728484
PSPTO_1880	135.79	0.367586	0.240437	-1.52882	0.126309	0.227256
PSPTO_1881	185.769	-0.477604	0.274868	1.73757	0.082286	0.162415
PSPTO_1882	182.891	-0.352943	0.240739	1.46608	0.142626	0.248852
PSPTO_1883	332.77	-0.221076	0.181208	1.22001	0.222462	0.351044
PSPTO_1884	103.727	0.0031854	0.240509	-0.0132444	0.989433	0.994673
PSPTO_1885	670.724	0.885312	0.189884	-4.66237	3.1259e-06	2.53229e-05
PSPTO_1886	2407.48	0.38342	0.208619	-1.8379	0.0660777	0.136941
PSPTO_1887	236.029	-0.40189	0.165994	2.42111	0.015473	0.0421218
PSPTO_1888	128.217	-0.164352	0.257699	0.637766	0.523626	0.65096
PSPTO_1889	103.844	0.121103	0.200957	-0.602631	0.546754	0.67107
PSPTO_1890	81.3438	0.501809	0.313876	-1.59875	0.109876	0.204759
PSPTO_1891	170.203	0.819064	0.319688	-2.56208	0.0104048	0.0306072
PSPTO_1892	106.664	0.651152	0.290391	-2.24233	0.0249401	0.0622956
PSPTO_1893	94.1604	0.0395381	0.256021	-0.154433	0.877269	0.92195
PSPTO_1894	54.3377	0.803243	0.28929	-2.7766	0.005493	0.017835
PSPTO_1895	202.145	-0.0415794	0.419677	0.0990749	0.921079	0.951832
PSPTO_1896	217.632	-0.737443	0.37162	1.9844	0.0472114	0.1047
PSPTO_1897	116.902	-0.0148077	0.283944	0.05215	0.958409	0.976761
PSPTO_1898	31.3653	-0.421309	0.431849	0.975594	0.329266	0.470793
PSPTO_1899	269.205	-0.0665029	0.220345	0.301812	0.762795	0.842046
PSPTO_1900	50.4872	1.71163	0.324635	-5.27248	1.34595e-07	1.43007e-06
PSPTO_1901	301.737	-0.339206	0.21611	1.56959	0.11651	0.214385
PSPTO_1902	1241.38	-0.45221	0.160012	2.82609	0.00471197	0.0156836
PSPTO_1903	93.1725	-0.594436	0.257016	2.31284	0.0207316	0.0536144
PSPTO_1904	149.705	0.443835	0.225057	-1.9721	0.0485982	0.107254
PSPTO_1905	14.8477	1.51561	0.493663	-3.07013	0.00213965	0.00816163
PSPTO_1906	96.7849	0.796366	0.226042	-3.52309	0.000426551	0.00205169
PSPTO_1907	91.9721	0.202409	0.238861	-0.847392	0.396777	0.534447
PSPTO_1908	178.524	-0.363211	0.233655	1.55447	0.120071	0.219239
PSPTO_1909	1074	0.305543	0.168901	-1.80901	0.07045	0.143855
PSPTO_1910	357.363	4.21286	0.224642	-18.7537	1.80569e-78	2.8565e-76
PSPTO_1911	1651.34	-0.600967	0.272626	2.20437	0.0274985	0.0676768
PSPTO_1912	647.293	-0.686971	0.268972	2.55407	0.0106473	0.0312398
PSPTO_1913	1231.28	0.5123	0.226393	-2.26288	0.0236434	0.0597378
PSPTO_1914	2865.05	-0.74682	0.253916	2.94121	0.00326933	0.0115861
PSPTO_1915	1431.44	-0.765312	0.286328	2.67285	0.00752104	0.0233291
PSPTO_1916	1837.44	-0.319793	0.292451	1.0935	0.274176	0.41112
PSPTO_1917	1127.26	-0.59085	0.181013	3.26414	0.00109798	0.00464907
PSPTO_1918	2791.21	-0.237226	0.295323	0.803276	0.421815	0.55931
PSPTO_1919	783.499	-0.205696	0.324491	0.633904	0.526143	0.653322
PSPTO_1920	1844.45	-0.012211	0.330013	0.0370014	0.970484	0.983785
PSPTO_1921	261.764	0.276191	0.200474	-1.37769	0.168299	0.28315
PSPTO_1922	543.407	1.01603	0.177365	-5.7285	1.01322e-08	1.29378e-07
PSPTO_1923	2430.92	-0.911192	0.228334	3.99061	6.59026e-05	0.000395069
PSPTO_1924	3694.79	-0.457591	0.200662	2.28041	0.0225833	0.0576219
PSPTO_1925	5897.34	-0.187503	0.226361	0.828335	0.407481	0.544807
PSPTO_1926	1320.85	0.354977	0.209142	-1.69731	0.089639	0.173578
PSPTO_1927	6081.48	-0.426698	0.243985	1.74887	0.0803135	0.159873
PSPTO_1928	3089.16	-0.776888	0.208165	3.73208	0.000189906	0.00100419
PSPTO_1929	236.673	-0.732098	0.174691	4.19081	2.77956e-05	0.000183425
PSPTO_1930	435.847	0.0977304	0.172844	-0.565426	0.571784	0.69357
PSPTO_1931	543.319	-0.66751	0.22544	2.96092	0.00306719	0.0110206
PSPTO_1932	30.6234	-2.21591	0.361569	6.12859	8.86592e-10	1.29798e-08
PSPTO_1933	3650.72	0.0772232	0.340324	-0.226911	0.820493	0.885019
PSPTO_1934	4032.29	-0.457246	0.349859	1.30694	0.191232	0.313459
PSPTO_1935	5164.37	-0.620899	0.347277	1.78791	0.0737911	0.149392
PSPTO_1936	14915.5	-0.622468	0.34692	1.79427	0.0727702	0.147851
PSPTO_1937	170.481	0.287299	0.182947	-1.57039	0.116324	0.214112
PSPTO_1938	45.1729	1.11256	0.325225	-3.42088	0.000624191	0.00284913
PSPTO_1939	4771	0.127084	0.254166	-0.500004	0.617072	0.731825
PSPTO_1940	6721.56	-0.272427	0.322538	0.844636	0.398314	0.536003
PSPTO_1941	3294.25	-0.684572	0.327512	2.09022	0.0365982	0.0851819
PSPTO_1942	4079.04	-0.570302	0.291682	1.95522	0.0505577	0.110401
PSPTO_1943	3568.69	-0.140003	0.278801	0.502159	0.615555	0.730635
PSPTO_1944	8033.78	-0.720619	0.294521	2.44675	0.0144152	0.0399487
PSPTO_1945	6822.09	-0.550238	0.315906	1.74178	0.0815471	0.16159
PSPTO_1946	3789.82	-1.21541	0.271713	4.47313	7.70825e-06	5.65702e-05
PSPTO_1947	2897.35	-1.01329	0.228457	4.43538	9.19101e-06	6.61729e-05
PSPTO_1948	1331.18	0.684631	0.318746	-2.14789	0.0317227	0.0758326
PSPTO_1949	78210.4	-0.222848	0.303553	0.73413	0.462869	0.59585
PSPTO_1950	5359.1	-1.91274	0.313844	6.09455	1.09744e-09	1.58628e-08
PSPTO_1951	18057.4	-0.96356	0.264239	3.64654	0.000265792	0.0013503
PSPTO_1952	2778.4	0.212636	0.254629	-0.835079	0.403673	0.541049
PSPTO_1953	1837.32	-0.791209	0.286761	2.75912	0.00579567	0.0186476
PSPTO_1954	5651.88	-0.4537	0.186769	2.4292	0.0151321	0.0415114
PSPTO_1955	2723.33	-0.645295	0.259836	2.48348	0.0130107	0.0367357
PSPTO_1956	2518.13	-0.441516	0.232695	1.8974	0.0577748	0.123001
PSPTO_1957	2880.57	0.464409	0.262117	-1.77176	0.0764341	0.153506
PSPTO_1958	5924.1	-0.422428	0.242563	1.74152	0.0815926	0.161624
PSPTO_1959	3646.29	-0.395636	0.287168	1.37772	0.16829	0.28315
PSPTO_1960	2448.73	-0.499483	0.286065	1.74605	0.0808024	0.16045
PSPTO_1961	1696.82	-0.623878	0.193308	3.22737	0.00124932	0.00520854
PSPTO_1962	412.509	-0.192056	0.226499	0.847931	0.396476	0.534447
PSPTO_1963	539.516	0.600063	0.240296	-2.49718	0.0125185	0.0356109
PSPTO_1964	1169.69	-0.558597	0.207217	2.69571	0.00702396	0.0220694
PSPTO_1965	956.263	0.156238	0.217233	-0.719219	0.472006	0.605286
PSPTO_1966	5033.45	-0.310207	0.263399	1.17771	0.238913	0.370771
PSPTO_1967	239.414	-0.175346	0.272228	0.644115	0.519501	0.64682
PSPTO_1968	2014.72	0.443283	0.279607	-1.58538	0.112881	0.209263
PSPTO_1969	2943.82	-0.440912	0.243606	1.80994	0.0703049	0.143611
PSPTO_1970	1636.88	-0.526155	0.257102	2.04648	0.0407087	0.0927716
PSPTO_1971	1247.85	-0.867852	0.218204	3.97725	6.97155e-05	0.000414869
PSPTO_1972	1440.46	-0.844965	0.255791	3.30334	0.000955396	0.00411572
PSPTO_1973	342.52	-0.832543	0.237646	3.50329	0.000459546	0.00218822
PSPTO_1974	543.228	-0.414373	0.196565	2.10807	0.035025	0.0821577
PSPTO_1975	591.43	-0.357341	0.195143	1.83117	0.0670746	0.138352
PSPTO_1976	4545.07	0.0820348	0.217677	-0.376865	0.706274	0.799648
PSPTO_1977	5183.34	-0.372523	0.215383	1.72958	0.083705	0.164603
PSPTO_1978	2830.05	-0.560502	0.250741	2.23538	0.0253924	0.0632035
PSPTO_1979	4957.03	-0.157122	0.209373	0.750442	0.452989	0.587513
PSPTO_1980	3284.79	-1.2212	0.234804	5.20092	1.98302e-07	2.03851e-06
PSPTO_1981	5319.93	-1.00554	0.250747	4.0102	6.06671e-05	0.000366772
PSPTO_1982	12097.5	-0.848304	0.278788	3.04283	0.00234367	0.00879842
PSPTO_1983	1985.19	-0.884955	0.247942	3.56921	0.000358062	0.00176093
PSPTO_1984	932.068	-0.566793	0.203066	2.79117	0.0052518	0.017199
PSPTO_1985	1164.51	-0.3816	0.225185	1.69461	0.0901499	0.174331
PSPTO_1986	1473.18	-0.58362	0.248055	2.35279	0.0186334	0.0491283
PSPTO_1987	2966.15	-0.433064	0.235997	1.83504	0.0665003	0.137416
PSPTO_1988	2967.33	-0.513564	0.321491	1.59744	0.110167	0.205134
PSPTO_1989	2210.34	-0.692053	0.237143	2.91829	0.00351955	0.0122667
PSPTO_1990	1487.63	-0.422881	0.193122	2.18971	0.0285452	0.0697099
PSPTO_1991	1120.07	-0.305234	0.189118	1.61398	0.106531	0.199768
PSPTO_1992	685.808	0.284301	0.355495	-0.799733	0.423866	0.561115
PSPTO_1993	634.705	-0.253739	0.259685	0.9771	0.32852	0.469962
PSPTO_1994	118.671	-0.078797	0.236822	0.332727	0.73934	0.824788
PSPTO_1995	75.311	-0.239501	0.241076	0.993469	0.320481	0.461858
PSPTO_1996	386.782	-0.307892	0.171173	1.79872	0.0720636	0.146748
PSPTO_1997	102.539	0.101141	0.245558	-0.411881	0.680426	0.781006
PSPTO_1998	424.895	0.029957	0.177513	-0.168759	0.865986	0.91448
[truncated: 3,699 more rows]

## Sheet: S7 WT mock v. WT cell pellet
	baseMean	log2FoldChange	lfcSE	stat	pvalue	padj
PSPTO_0001	2845.15	1.32332	0.195527	6.76797	1.30601e-11	1.72145e-10
PSPTO_0002	2446.48	0.765372	0.180638	4.23705	2.26477e-05	0.000106773
PSPTO_0003	1525.99	1.04164	0.214298	4.8607	1.16974e-06	7.03206e-06
PSPTO_0004	5117.74	1.08838	0.194051	5.60875	2.03794e-08	1.67548e-07
PSPTO_0005	1045.08	0.140209	0.214829	0.652653	0.51398	0.612236
PSPTO_0006	645.414	-0.186258	0.222718	-0.836297	0.402988	0.507509
PSPTO_0007	268.418	0.152898	0.30211	0.506101	0.612786	0.700168
PSPTO_0008	1083.89	-0.395332	0.211323	-1.87075	0.0613802	0.110945
PSPTO_0009	646.894	0.199601	0.197858	1.00881	0.313068	0.416519
PSPTO_5633	3430.14	0.962017	0.261576	3.67778	0.000235275	0.000863434
PSPTO_0011	854.492	0.248628	0.297781	0.834936	0.403754	0.508136
PSPTO_0012	400.414	-0.341635	0.275464	-1.24022	0.214895	0.308366
PSPTO_0013	215.921	-0.33871	0.270398	-1.25264	0.210338	0.302821
PSPTO_0014	46.5917	-0.504535	0.310304	-1.62594	0.103963	0.171789
PSPTO_0015	186.66	-0.209205	0.417355	-0.501264	0.616186	0.702922
PSPTO_0016	296.453	-0.623943	0.202677	-3.07851	0.00208041	0.00592422
PSPTO_0017	707.7	-0.502996	0.22125	-2.27342	0.0230007	0.0480748
PSPTO_0018	245.345	0.0900413	0.199513	0.451306	0.651769	0.7351
PSPTO_0019	237.554	-0.20687	0.200224	-1.0332	0.301512	0.403888
PSPTO_0020	160.264	-0.896953	0.270786	-3.3124	0.00092498	0.00290001
PSPTO_0021	882.253	-0.661695	0.249625	-2.65075	0.00803128	0.019338
PSPTO_0022	1677.91	-0.199006	0.266443	-0.7469	0.455124	0.557954
PSPTO_0023	1094.04	-0.00104671	0.250374	-0.00418059	0.996664	0.999595
PSPTO_0024	142.954	-0.66835	0.257467	-2.59587	0.00943526	0.022177
PSPTO_0025	685.588	-1.18052	0.272017	-4.33987	1.42568e-05	6.97012e-05
PSPTO_0026	386.24	-0.526122	0.207214	-2.53902	0.0111162	0.0256191
PSPTO_0027	96.4251	0.162016	0.313704	0.516462	0.605531	0.694253
PSPTO_0028	189.057	-0.17002	0.210326	-0.808367	0.418879	0.522764
PSPTO_0029	107.03	-0.394041	0.363891	-1.08285	0.278874	0.379832
PSPTO_0030	436.314	-0.66012	0.220178	-2.99812	0.0027165	0.00750605
PSPTO_0031	292.068	-0.748334	0.243936	-3.06775	0.00215675	0.00612012
PSPTO_0032	400.886	-1.20015	0.277002	-4.33264	1.47334e-05	7.19692e-05
PSPTO_0033	184.303	-1.25496	0.315572	-3.97679	6.98528e-05	0.000293516
PSPTO_0034	438.61	-0.739512	0.273635	-2.70255	0.00688106	0.0169153
PSPTO_0035	1790.53	-0.00194092	0.219932	-0.00882511	0.992959	0.998053
PSPTO_0036	52.5013	0.130324	0.272358	0.478503	0.632292	0.717263
PSPTO_0037	2375.97	0.499181	0.254131	1.96427	0.0494993	0.0931144
PSPTO_0038	1060.56	-0.0774218	0.238244	-0.324969	0.745205	0.812885
PSPTO_0039	1792.27	-0.000105409	0.224474	-0.00046958	0.999625	0.999797
PSPTO_0040	51.3107	0.209803	0.275102	0.762637	0.44568	0.548388
PSPTO_0041	188.956	0.373633	0.290652	1.2855	0.198618	0.289469
PSPTO_0043	5939.13	-1.46352	0.265062	-5.52143	3.36248e-08	2.64941e-07
PSPTO_0044	3443.39	1.51725	0.263503	5.75801	8.51102e-09	7.45009e-08
PSPTO_0045	185.089	-0.435351	0.242796	-1.79308	0.0729608	0.128371
PSPTO_0046	1881.56	-1.4811	0.236541	-6.26152	3.81252e-10	4.18126e-09
PSPTO_0047	1451.64	-1.21782	0.227154	-5.36118	8.26796e-08	6.07636e-07
PSPTO_0048	792.765	0.942812	0.351195	2.68458	0.00726209	0.0177292
PSPTO_0049	1073.97	0.682295	0.249149	2.73851	0.00617191	0.0153986
PSPTO_0050	810.084	-0.586067	0.307707	-1.90463	0.0568284	0.104277
PSPTO_0051	268.339	-0.658767	0.297801	-2.21211	0.0269592	0.0552109
PSPTO_0052	2130.13	-0.742711	0.264494	-2.80805	0.00498431	0.0128068
PSPTO_0053	464.576	-0.318884	0.22664	-1.407	0.159427	0.241779
PSPTO_0054	255.799	-0.298555	0.202086	-1.47737	0.139578	0.216887
PSPTO_0055	237.616	-0.268245	0.203571	-1.3177	0.187604	0.276109
PSPTO_0056	235.624	0.0802164	0.194481	0.412465	0.679999	0.757317
PSPTO_0057	563.886	-0.694824	0.218113	-3.18562	0.00144445	0.00429179
PSPTO_0058	1041.54	-0.624062	0.266768	-2.33934	0.0193179	0.041304
PSPTO_0059	392.428	-0.574875	0.302474	-1.90058	0.0573574	0.105078
PSPTO_0061	1798.61	4.8437	0.292937	16.5349	2.05578e-61	4.67155e-59
PSPTO_0062	1886.35	3.42186	0.26969	12.6881	6.88113e-37	5.28266e-35
PSPTO_0063	313.425	-0.620174	0.212632	-2.91665	0.00353807	0.00949446
PSPTO_0064	3215.31	-0.90978	0.321404	-2.83065	0.00464541	0.0120285
PSPTO_0065	921.951	0.491089	0.192797	2.54717	0.0108599	0.0251202
PSPTO_0066	796.16	0.862706	0.228859	3.7696	0.000163507	0.000626356
PSPTO_0067	450.804	1.30511	0.312459	4.17691	2.95494e-05	0.000136128
PSPTO_0068	439.989	2.08799	0.253893	8.22389	1.97015e-16	4.20767e-15
PSPTO_0069	1001.88	1.76016	0.258749	6.8026	1.02748e-11	1.38321e-10
PSPTO_0070	644.087	0.172638	0.240148	0.718881	0.472214	0.573461
PSPTO_0071	1371.78	0.922646	0.284567	3.24228	0.00118575	0.00359844
PSPTO_0072	1505.95	0.911471	0.337894	2.6975	0.00698615	0.0171144
PSPTO_0073	4069.56	1.86528	0.24714	7.54744	4.43893e-14	7.59565e-13
PSPTO_0074	3595.07	1.84041	0.363411	5.06427	4.09971e-07	2.69565e-06
PSPTO_0075	553.693	0.641694	0.186605	3.43879	0.000584318	0.00193107
PSPTO_0076	723.969	0.752372	0.21239	3.54242	0.000396479	0.00136675
PSPTO_0077	1600.1	0.041184	0.266297	0.154654	0.877094	0.919839
PSPTO_0078	1576.31	-0.00634262	0.201865	-0.0314202	0.974934	0.987097
PSPTO_0079	2859.74	0.906957	0.271499	3.34055	0.000836132	0.00265515
PSPTO_0080	1641.25	0.500688	0.245738	2.03749	0.0416014	0.080196
PSPTO_0081	526.675	0.875791	0.240955	3.63466	0.000278345	0.0010059
PSPTO_0082	3468.14	0.79335	0.177984	4.45743	8.295e-06	4.26075e-05
PSPTO_0083	2925.09	1.1699	0.239212	4.89065	1.00502e-06	6.14585e-06
PSPTO_0084	289.657	0.714351	0.394932	1.8088	0.0704829	0.124662
PSPTO_0085	1025.03	0.616498	0.307205	2.0068	0.0447714	0.0853797
PSPTO_0086	420.274	-0.0114922	0.222711	-0.0516013	0.958846	0.978197
PSPTO_0087	986.241	0.214514	0.181588	1.18132	0.237476	0.334516
PSPTO_0088	146.538	0.199972	0.340148	0.587898	0.556601	0.651214
PSPTO_0089	17030	3.10068	0.448676	6.91073	4.8216e-12	6.69719e-11
PSPTO_0090	12100.9	3.16199	0.434351	7.2798	3.34327e-13	5.26126e-12
PSPTO_0091	803.353	-0.968978	0.267679	-3.61993	0.000294684	0.00105688
PSPTO_0092	1240.26	-0.281673	0.286261	-0.983974	0.325128	0.42875
PSPTO_0093	96.9602	0.193765	0.262115	0.739238	0.459762	0.562064
PSPTO_0094	331.354	-0.468993	0.222323	-2.10951	0.0349005	0.0689154
PSPTO_0095	996.906	-0.665555	0.253506	-2.6254	0.00865475	0.0205722
PSPTO_0096	2794.12	-1.14019	0.399149	-2.85657	0.00428252	0.0112012
PSPTO_0097	235.627	-0.730693	0.303493	-2.40761	0.0160574	0.0352775
PSPTO_0098	1043.25	-0.167311	0.226744	-0.737885	0.460584	0.562947
PSPTO_0099	348.101	0.657288	0.234442	2.80363	0.00505311	0.0129426
PSPTO_0100	494.871	1.5326	0.220095	6.96335	3.32287e-12	4.75496e-11
PSPTO_0101	7137.1	0.272728	0.316241	0.862407	0.388464	0.492933
PSPTO_0102	2311.22	-0.263394	0.463598	-0.568151	0.569933	0.662354
PSPTO_0103	1281.64	0.361554	0.525374	0.688184	0.491337	0.591421
PSPTO_0104	53.0349	0.560205	0.463379	1.20895	0.22668	0.322184
PSPTO_0105	502.796	-0.0334005	0.21087	-0.158394	0.874146	0.917934
PSPTO_0106	151.372	-0.224466	0.261181	-0.859427	0.390105	0.494354
PSPTO_0107	900.034	-0.417533	0.24384	-1.71232	0.0868369	0.148087
PSPTO_0108	539.197	-0.62122	0.376589	-1.6496	0.0990253	0.16512
PSPTO_0109	1219.74	-0.0945771	0.393942	-0.240079	0.810269	0.865577
PSPTO_0110	2928.28	-0.229358	0.35207	-0.651456	0.514752	0.612677
PSPTO_0111	385.506	0.166058	0.262442	0.632741	0.526902	0.622962
PSPTO_0112	376.917	1.70858	0.31908	5.3547	8.5698e-08	6.28194e-07
PSPTO_0113	1128.26	1.08349	0.19827	5.46471	4.63652e-08	3.56911e-07
PSPTO_0114	680.924	-1.05268	0.197187	-5.33849	9.37255e-08	6.84389e-07
PSPTO_0115	1283.86	-1.68952	0.323055	-5.22983	1.69662e-07	1.20181e-06
PSPTO_0116	194.121	0.369631	0.20932	1.76587	0.0774182	0.134912
PSPTO_0117	8615.68	-2.07394	0.234236	-8.85407	8.43875e-19	2.18906e-17
PSPTO_0118	729.029	-0.0929518	0.220684	-0.421199	0.67361	0.752266
PSPTO_0119	1082.76	-0.719799	0.229878	-3.13122	0.00174084	0.00505093
PSPTO_0120	633.327	0.27846	0.307002	0.90703	0.364391	0.469325
PSPTO_0121	511.739	0.457975	0.294525	1.55496	0.119955	0.191962
PSPTO_0123	276.481	-0.00990119	0.206405	-0.0479697	0.96174	0.979799
PSPTO_0124	691.203	-0.218001	0.186302	-1.17015	0.24194	0.338871
PSPTO_0125	1714.67	1.05123	0.172491	6.09437	1.09867e-09	1.10274e-08
PSPTO_0126	1953.7	-1.69583	0.240169	-7.06098	1.65329e-12	2.45872e-11
PSPTO_0127	3161.68	-1.30657	0.270473	-4.83067	1.36076e-06	8.06097e-06
PSPTO_0128	1079.42	0.279045	0.204958	1.36148	0.173363	0.258906
PSPTO_0129	1196.21	-0.0263061	0.221925	-0.118536	0.905643	0.940577
PSPTO_0130	2123.3	-0.0761064	0.279929	-0.271877	0.785716	0.84603
PSPTO_0131	1367.87	-0.107217	0.297685	-0.360171	0.71872	0.790387
PSPTO_0132	107.365	-0.447359	0.33877	-1.32054	0.186654	0.274996
PSPTO_0133	583.07	0.18774	0.238575	0.78692	0.431329	0.533735
PSPTO_0134	2493.59	0.199646	0.229216	0.870994	0.383758	0.488599
PSPTO_0135	940.9	-0.65863	0.247363	-2.66261	0.00775376	0.0187523
PSPTO_0136	2930.1	-0.577789	0.621551	-0.929592	0.352582	0.457519
PSPTO_0137	221.08	-0.414403	0.357244	-1.16	0.246049	0.343272
PSPTO_0138	1112.03	1.30515	0.315433	4.13765	3.50874e-05	0.000158703
PSPTO_0139	237.791	0.845349	0.261578	3.23173	0.00123043	0.00372009
PSPTO_0140	819.899	-0.418304	0.364381	-1.14799	0.250975	0.34926
PSPTO_0141	1047.25	-0.446956	0.19137	-2.33556	0.0195142	0.041661
PSPTO_0142	83.2945	-1.08855	0.476774	-2.28315	0.0224215	0.0470894
PSPTO_0143	865.098	-0.391552	0.257322	-1.52164	0.128099	0.201938
PSPTO_0144	2635.5	0.177731	0.389244	0.456606	0.647954	0.731524
PSPTO_0145	294.817	-0.696746	0.378797	-1.83937	0.0658614	0.117512
PSPTO_0146	66.7693	-0.248946	0.304752	-0.816879	0.413998	0.518044
PSPTO_0147	385.083	0.0217917	0.285525	0.0763213	0.939163	0.964106
PSPTO_0148	162.715	-0.22583	0.270033	-0.836305	0.402983	0.507509
PSPTO_0149	1022.26	-0.234706	0.176863	-1.32705	0.184492	0.272234
PSPTO_0150	406.915	-0.260867	0.295021	-0.884231	0.376572	0.481608
PSPTO_0151	300.418	0.0114877	0.284561	0.0403698	0.967798	0.983201
PSPTO_0152	4845.45	-0.564468	0.404355	-1.39597	0.162723	0.24612
PSPTO_0153	1112.76	0.832718	0.454558	1.83193	0.066962	0.119326
PSPTO_0154	3014.03	-0.529977	0.184725	-2.86901	0.00411764	0.0108224
PSPTO_0155	2499.79	-0.118127	0.340616	-0.346804	0.728739	0.799073
PSPTO_0156	3360.84	0.0558174	0.403502	0.138332	0.889978	0.930089
PSPTO_0157	1300.04	0.505351	0.320814	1.57522	0.115207	0.185978
PSPTO_0158	1244.7	0.544823	0.367136	1.48398	0.137814	0.214616
PSPTO_0159	697.849	0.169781	0.390799	0.434446	0.663965	0.744421
PSPTO_0161	329.054	-0.281281	0.203476	-1.38238	0.166856	0.251035
PSPTO_0162	1621.82	0.671593	0.253845	2.64568	0.00815259	0.0196
PSPTO_0163	121.25	0.195143	0.329351	0.592507	0.553511	0.648216
PSPTO_0164	357.555	-0.662806	0.289436	-2.28999	0.0220216	0.0463352
PSPTO_0165	1000.39	-0.259248	0.241292	-1.07442	0.282636	0.383669
PSPTO_0166	886.829	-0.556838	0.309234	-1.8007	0.07175	0.126666
PSPTO_0167	1488.03	-0.605073	0.3139	-1.9276	0.0539054	0.0997513
PSPTO_0168	828.969	-0.246446	0.217499	-1.13309	0.257176	0.356085
PSPTO_0169	465.817	0.601373	0.22764	2.64177	0.00824738	0.0198028
PSPTO_0170	733.515	0.891493	0.194576	4.58171	4.61186e-06	2.49049e-05
PSPTO_5630	709.604	1.63088	0.378452	4.30933	1.63746e-05	7.92807e-05
PSPTO_0171	735.108	-0.415215	0.260813	-1.592	0.111385	0.18126
PSPTO_0172	88.4124	0.346384	0.253677	1.36545	0.172112	0.25739
PSPTO_0173	792.107	-0.546749	0.341746	-1.59987	0.109627	0.179066
PSPTO_0174	749.155	-0.0191143	0.2454	-0.0778903	0.937915	0.963352
PSPTO_0175	280.334	0.236584	0.203727	1.16128	0.245527	0.342712
PSPTO_0176	1028.31	-0.103308	0.185666	-0.556418	0.577925	0.670313
PSPTO_0177	1228.18	0.782365	0.237949	3.28794	0.00100922	0.00312615
PSPTO_0178	304.314	1.32103	0.322256	4.09933	4.14352e-05	0.000183757
PSPTO_0179	417.474	1.30923	0.257428	5.08581	3.66068e-07	2.42668e-06
PSPTO_0180	733.515	0.91723	0.25568	3.58741	0.000333973	0.00117845
PSPTO_0181	596.233	-0.0236152	0.172953	-0.136541	0.891394	0.930998
PSPTO_0182	545.362	0.96501	0.289632	3.33185	0.000862695	0.00272562
PSPTO_0183	322.472	0.640649	0.329116	1.94658	0.0515853	0.0965907
PSPTO_0184	1424.15	2.1311	0.201397	10.5816	3.62734e-26	1.53783e-24
PSPTO_0185	2538.77	2.1161	0.258451	8.18763	2.66431e-16	5.64775e-15
PSPTO_0186	536.112	1.60095	0.312907	5.11637	3.1147e-07	2.10149e-06
PSPTO_0187	577.199	1.36596	0.379976	3.59487	0.000324558	0.00114951
PSPTO_0189	123.312	-0.745663	0.303005	-2.46089	0.0138592	0.0310343
PSPTO_0192	444.097	-0.763749	0.267277	-2.85752	0.00426968	0.0111727
PSPTO_0193	244.39	0.0925236	0.198004	0.46728	0.6403	0.72461
PSPTO_0194	237.311	-0.211344	0.203205	-1.04005	0.298315	0.400361
PSPTO_0196	1794.07	-0.000129233	0.220917	-0.000584982	0.999533	0.999797
PSPTO_0197	51.0401	0.207987	0.278352	0.74721	0.454937	0.557845
PSPTO_0200	1941.67	0.885418	0.604648	1.46435	0.143098	0.221112
PSPTO_0201	1004.15	0.510646	0.671543	0.760407	0.447011	0.549549
PSPTO_0202	493.7	0.629647	0.534001	1.17911	0.238353	0.335546
PSPTO_0203	825.346	0.843994	0.554313	1.52259	0.12786	0.201715
PSPTO_0205	1206.33	-0.0269558	0.311881	-0.0864298	0.931125	0.959848
PSPTO_0206	5677.1	-1.29449	0.353014	-3.66696	0.000245446	0.000896132
PSPTO_0208	686.94	0.163155	0.218201	0.747729	0.454624	0.557582
PSPTO_0209	692.108	3.05149	0.258027	11.8263	2.85507e-32	1.67213e-30
PSPTO_0210	273.294	2.34674	0.268383	8.74401	2.24986e-18	5.60591e-17
PSPTO_0211	404.061	1.86013	0.237607	7.8286	4.93327e-15	9.15879e-14
PSPTO_0212	237.776	0.838982	0.254654	3.29459	0.000985655	0.00305984
PSPTO_0213	261.277	0.394111	0.229365	1.71827	0.0857474	0.146373
PSPTO_0214	547.328	0.908623	0.268015	3.3902	0.00069842	0.00226857
PSPTO_0215	732.949	1.19037	0.303235	3.92557	8.65259e-05	0.000355426
PSPTO_0216	143.796	-1.10755	0.307921	-3.59685	0.000322095	0.00114364
PSPTO_0217	3739.51	-0.996104	0.293541	-3.3934	0.000690296	0.00224603
PSPTO_0218	3438.74	-2.12538	0.731487	-2.90555	0.00366605	0.00978705
PSPTO_0219	2601.58	0.0579012	0.187422	0.308935	0.757371	0.823132
PSPTO_0220	3961.74	-0.631566	0.268935	-2.34839	0.0188545	0.0404963
PSPTO_0221	471.673	-0.685728	0.241415	-2.84045	0.00450498	0.0117129
PSPTO_0222	411.228	-0.677632	0.204278	-3.31721	0.000909222	0.00285533
PSPTO_0223	501.537	0.683046	0.18145	3.76438	0.000166962	0.000638727
PSPTO_0224	993.875	0.718006	0.179902	3.99109	6.57701e-05	0.000278668
PSPTO_0225	1728.84	1.16116	0.236	4.92019	8.64611e-07	5.37402e-06
PSPTO_0226	490.87	0.883497	0.255494	3.45799	0.000544217	0.00181096
PSPTO_0227	510.942	1.16351	0.263614	4.41368	1.01626e-05	5.11824e-05
PSPTO_0228	214.954	1.02988	0.229012	4.49707	6.88977e-06	3.58432e-05
PSPTO_0229	141.291	0.922399	0.422228	2.1846	0.0289182	0.0586939
PSPTO_0230	1685.75	-0.926402	0.336146	-2.75595	0.00585217	0.0147042
PSPTO_0231	2856.12	-1.65355	0.513707	-3.21886	0.00128701	0.00387674
PSPTO_0232	263.368	0.997533	0.252813	3.94573	7.95568e-05	0.000329178
PSPTO_0233	1149.87	2.81713	0.221151	12.7385	3.61201e-37	2.81094e-35
PSPTO_0234	899.675	-0.616789	0.286785	-2.1507	0.0314996	0.0632947
PSPTO_0235	258.785	-0.427602	0.281218	-1.52054	0.128376	0.202136
PSPTO_0236	977.468	-0.565599	0.251266	-2.251	0.0243856	0.0505415
PSPTO_0237	212.588	0.0319933	0.203314	0.157359	0.874962	0.918451
PSPTO_0238	783.655	0.253668	0.22117	1.14693	0.251409	0.349586
PSPTO_0239	2858.08	1.58729	0.174579	9.09211	9.71392e-20	2.7731e-18
PSPTO_0240	2088.05	-0.98982	0.330744	-2.99271	0.00276515	0.00762194
PSPTO_0241	875.948	-0.215263	0.237423	-0.906663	0.364585	0.469448
PSPTO_0242	98.7758	-1.0936	0.389365	-2.80867	0.00497467	0.0127878
PSPTO_0243	352.312	-1.37789	0.307274	-4.48424	7.31736e-06	3.78942e-05
PSPTO_0244	122.81	-0.521161	0.460993	-1.13052	0.258258	0.357235
PSPTO_0245	186.272	-1.06765	0.392369	-2.72104	0.00650761	0.0161088
PSPTO_0246	93.2581	-1.30131	0.328005	-3.96735	7.2677e-05	0.000304258
PSPTO_0247	567.5	-1.86256	0.260329	-7.15463	8.38971e-13	1.27099e-11
PSPTO_0248	401.352	-0.868219	0.258182	-3.36282	0.000771509	0.00246926
PSPTO_0249	549.115	-1.42725	0.374636	-3.80969	0.000139142	0.000546656
PSPTO_0250	197.985	-1.44775	0.323835	-4.47063	7.79905e-06	4.02054e-05
PSPTO_0251	142.301	-1.40243	0.334407	-4.19379	2.74338e-05	0.000127122
PSPTO_0252	426.72	-1.19159	0.376314	-3.16649	0.0015429	0.00455337
PSPTO_0253	53.5563	-1.74999	0.472829	-3.7011	0.000214667	0.000797073
PSPTO_0254	273.521	-1.36344	0.462928	-2.94526	0.00322687	0.00875448
PSPTO_0255	337.535	-0.871038	0.358686	-2.42841	0.015165	0.0335965
PSPTO_0256	195.989	-1.09806	0.456157	-2.4072	0.0160755	0.0352861
PSPTO_0257	438.223	-0.981517	0.222786	-4.40564	1.05472e-05	5.28848e-05
PSPTO_0258	135.138	-0.74948	0.22628	-3.31218	0.000925721	0.00290073
PSPTO_0259	157.819	-0.694073	0.289437	-2.39801	0.0164845	0.0360463
PSPTO_0260	173.813	-1.54553	0.224216	-6.89304	5.4612e-12	7.51213e-11
PSPTO_0261	577.973	-0.174713	0.302966	-0.576675	0.564159	0.657049
PSPTO_0262	285.406	-0.370603	0.242171	-1.53034	0.125933	0.199278
PSPTO_0263	267.096	-0.37491	0.219932	-1.70466	0.088257	0.150161
PSPTO_0264	76.2799	-0.436634	0.26903	-1.62299	0.104591	0.172577
PSPTO_0265	38.7374	-0.782141	0.335887	-2.32858	0.0198813	0.0423652
PSPTO_0266	36.1408	-0.526436	0.36394	-1.44649	0.14804	0.227424
PSPTO_0267	86.2327	-0.267724	0.247187	-1.08308	0.278773	0.379832
PSPTO_0268	176.092	-0.531826	0.240058	-2.2154	0.0267324	0.0547859
PSPTO_0269	21.1198	-0.439996	0.421523	-1.04382	0.296567	0.398769
PSPTO_0270	24.2936	-0.628114	0.40075	-1.56735	0.117034	0.188348
PSPTO_0271	25.8205	-0.532649	0.369028	-1.44338	0.148912	0.228394
PSPTO_0272	1024.86	0.83587	0.271214	3.08196	0.00205641	0.00585898
PSPTO_0273	54.323	-0.234329	0.322669	-0.72622	0.467704	0.569566
PSPTO_0274	115.962	0.271808	0.339314	0.801051	0.423102	0.526192
PSPTO_0275	786.041	-0.322486	0.250907	-1.28528	0.198694	0.289505
PSPTO_0276	269.549	-0.00473283	0.227758	-0.0207801	0.983421	0.992153
PSPTO_0277	162.679	-0.05634	0.241993	-0.232817	0.815903	0.870287
PSPTO_0278	670.105	0.162511	0.329267	0.493553	0.621622	0.707774
PSPTO_0279	556.808	0.403373	0.27657	1.45848	0.144707	0.223149
PSPTO_0280	495.413	-0.790545	0.218337	-3.62076	0.000293743	0.00105531
PSPTO_0281	1296.23	0.61333	0.342441	1.79105	0.0732846	0.128815
PSPTO_0282	92.0911	-0.444242	0.243479	-1.82456	0.0680674	0.121106
PSPTO_0283	258.657	0.984446	0.380204	2.58926	0.00961832	0.0225419
PSPTO_0284	29.8021	-1.1938	0.366461	-3.25765	0.00112337	0.00344036
PSPTO_0285	567.731	1.39416	0.289687	4.81265	1.48944e-06	8.76843e-06
PSPTO_0287	1751.24	-0.716109	0.230096	-3.11222	0.00185684	0.00534383
PSPTO_0288	64.9625	0.166666	0.274406	0.607368	0.543607	0.638724
PSPTO_0289	70.4693	0.589637	0.303467	1.943	0.0520164	0.0972696
PSPTO_0290	100.066	-0.424182	0.246441	-1.72123	0.0852093	0.145805
PSPTO_0291	243.227	0.0968787	0.204023	0.474841	0.6349	0.719647
PSPTO_0292	239.817	-0.222205	0.200674	-1.10729	0.268168	0.367898
PSPTO_0293	169.72	-1.08375	0.232634	-4.65859	3.18379e-06	1.77324e-05
PSPTO_0294	238.237	-0.815957	0.269663	-3.02584	0.00247944	0.00693878
PSPTO_0295	94.6657	-0.26389	0.475981	-0.554413	0.579297	0.671492
PSPTO_0296	244.37	-0.824461	0.29348	-2.80925	0.00496566	0.0127704
PSPTO_0297	457.208	-0.736567	0.272777	-2.70025	0.00692864	0.0170176
PSPTO_0298	673.406	-0.375134	0.385163	-0.973962	0.330075	0.433262
PSPTO_t01	199.172	-0.821225	0.387823	-2.11752	0.0342155	0.0677512
PSPTO_0299	256.748	0.0616532	0.245475	0.251159	0.801691	0.859322
PSPTO_0300	5937.43	-0.574346	0.198429	-2.89447	0.00379801	0.0100825
PSPTO_0301	2688.83	-0.352157	0.248664	-1.4162	0.156717	0.238434
PSPTO_0302	15.6228	-0.535914	0.413865	-1.2949	0.195355	0.285445
PSPTO_0303	898.885	-0.0569989	0.29361	-0.194131	0.846073	0.894074
PSPTO_0304	1065.13	0.116641	0.293661	0.397196	0.691223	0.76741
PSPTO_0305	2092.53	-0.373388	0.244861	-1.5249	0.127285	0.20103
PSPTO_0306	793.389	1.0063	0.288051	3.49348	0.000476765	0.00160838
PSPTO_0307	66.3951	1.38542	0.408199	3.39398	0.000688858	0.00224264
PSPTO_0308	363.687	1.06557	0.268501	3.96858	7.23036e-05	0.000303142
PSPTO_0309	121.854	0.792076	0.270132	2.93219	0.00336586	0.00908382
PSPTO_0310	170.003	0.117355	0.246241	0.476584	0.633658	0.718526
PSPTO_0311	236.852	0.0810553	0.241412	0.335756	0.737055	0.806629
PSPTO_0312	726.089	-1.30932	0.347325	-3.76973	0.000163422	0.000626356
PSPTO_0313	193.544	-0.0685172	0.217284	-0.315336	0.752507	0.818964
PSPTO_0314	1839.42	-0.735078	0.195388	-3.76215	0.00016846	0.000643592
PSPTO_0315	423.177	-0.229494	0.191132	-1.20071	0.229864	0.325975
PSPTO_0316	1368.82	0.206401	0.186561	1.10634	0.268577	0.368281
PSPTO_0317	1750.34	-0.024927	0.283142	-0.0880372	0.929847	0.959401
PSPTO_0318	4159.88	-0.174467	0.304393	-0.573163	0.566534	0.658985
PSPTO_0319	744.645	-1.0606	0.296242	-3.58018	0.000343364	0.00120559
PSPTO_0320	152.448	-2.20643	0.715327	-3.08451	0.00203886	0.00581808
PSPTO_0321	176.357	-0.251563	0.242655	-1.03671	0.299871	0.40207
PSPTO_0322	928.509	1.23425	0.221217	5.57936	2.4141e-08	1.96201e-07
PSPTO_0323	1235.92	0.08847	0.251292	0.35206	0.724793	0.796277
PSPTO_0324	1000.24	-0.345761	0.231327	-1.49468	0.134997	0.210981
PSPTO_0325	2962.43	0.432382	0.24477	1.76648	0.0773146	0.134773
PSPTO_0326	237.487	2.03113	0.279991	7.25426	4.03864e-13	6.29998e-12
PSPTO_0327	1812.49	2.30373	0.203661	11.3116	1.15022e-29	5.94037e-28
PSPTO_0328	1372.06	-0.398296	0.219361	-1.81571	0.0694147	0.123002
PSPTO_0329	535.691	0.0925912	0.20739	0.44646	0.655265	0.738164
PSPTO_0330	7393.55	2.87033	0.496541	5.78065	7.44108e-09	6.5743e-08
PSPTO_0331	4266.21	2.94916	0.440465	6.69556	2.14841e-11	2.7489e-10
PSPTO_0332	1783.15	3.43377	0.249857	13.7429	5.61605e-43	5.90829e-41
PSPTO_0333	839.376	0.440857	0.269181	1.63777	0.101469	0.168256
PSPTO_0334	1870.64	0.0637829	0.225983	0.282246	0.777755	0.839489
PSPTO_0335	1794.7	0.151566	0.164231	0.922884	0.356068	0.4612
PSPTO_0336	631.29	-0.416864	0.195438	-2.13297	0.032927	0.0657036
PSPTO_0337	821.447	-0.299387	0.209432	-1.42952	0.152854	0.233682
PSPTO_0338	375.436	0.725292	0.340483	2.13019	0.0331563	0.066022
PSPTO_0339	1420.37	0.250177	0.264792	0.944806	0.344758	0.448906
PSPTO_0340	1583.27	0.488152	0.269387	1.81208	0.0699738	0.123872
PSPTO_0341	2932.43	0.0450545	0.369838	0.121822	0.90304	0.938904
PSPTO_0342	101.863	-0.597203	0.281466	-2.12176	0.0338578	0.0671365
PSPTO_0343	704.322	0.482847	0.25658	1.88185	0.0598559	0.108883
PSPTO_0344	962.544	1.58575	0.170258	9.3138	1.23337e-20	3.70728e-19
PSPTO_0345	524.257	0.0560271	0.279348	0.200564	0.84104	0.890245
PSPTO_0346	544.072	0.193832	0.176748	1.09666	0.272791	0.372978
PSPTO_0347	214.748	0.518661	0.273461	1.89665	0.0578736	0.105819
PSPTO_0349	97.7899	-0.476012	0.24503	-1.94267	0.0520564	0.0973105
PSPTO_0350	123.91	-0.157746	0.231458	-0.681532	0.495535	0.595292
PSPTO_0351	957.877	0.235128	0.250524	0.938543	0.347966	0.452252
PSPTO_0352	2422.77	-2.28483	1.19544	-1.91128	0.055968	0.102931
PSPTO_0353	1710.36	-2.25731	0.517539	-4.36162	1.291e-05	6.36095e-05
PSPTO_0354	99.5598	-1.53105	0.397623	-3.85051	0.000117871	0.000470244
PSPTO_0355	165.719	-0.36545	0.316546	-1.15449	0.248299	0.345732
PSPTO_0356	268.549	-0.186936	0.254637	-0.734129	0.46287	0.565255
PSPTO_0357	197.481	0.279071	0.311088	0.897081	0.369676	0.474233
PSPTO_0358	549.093	-0.548617	0.212271	-2.58452	0.00975157	0.0227978
PSPTO_0359	11777.9	-1.08557	0.591917	-1.834	0.0666544	0.118815
PSPTO_0360	3024.72	1.62754	0.205316	7.92701	2.24482e-15	4.30839e-14
PSPTO_0361	8881.64	2.4298	0.206596	11.7611	6.18988e-32	3.55199e-30
PSPTO_0362	407.497	-0.393298	0.221161	-1.77833	0.0753492	0.132035
PSPTO_0363	158.037	-1.60856	0.33436	-4.81088	1.50269e-06	8.83725e-06
PSPTO_0364	89.4257	-1.28989	0.393924	-3.27446	0.00105864	0.00325266
PSPTO_0365	514.563	-1.05851	0.281691	-3.75769	0.000171486	0.000653395
PSPTO_0366	359.895	-0.171023	0.243662	-0.701886	0.48275	0.582891
PSPTO_0367	7421.2	5.68698	0.624403	9.10786	8.40222e-20	2.41076e-18
PSPTO_0368	8196.07	4.37322	0.647098	6.7582	1.39718e-11	1.83311e-10
PSPTO_0369	715.761	2.02433	0.390291	5.18672	2.14035e-07	1.49194e-06
PSPTO_0370	713.688	2.35329	0.222491	10.577	3.80911e-26	1.59115e-24
PSPTO_0371	10083.5	5.52501	0.286187	19.3056	4.82068e-83	2.10664e-80
PSPTO_0372	919.8	-0.000567261	0.315679	-0.00179695	0.998566	0.999797
PSPTO_0373	1253.27	0.178319	0.222349	0.801977	0.422566	0.525755
PSPTO_0374	956.317	-0.744053	0.284536	-2.61497	0.00892356	0.0211228
PSPTO_0375	1059.31	3.66376	0.576391	6.35638	2.0656e-10	2.34694e-09
PSPTO_0376	524.142	3.99589	0.476746	8.38159	5.22174e-17	1.15878e-15
PSPTO_0377	618.667	4.83666	0.447059	10.8188	2.80295e-27	1.28416e-25
PSPTO_0378	653.632	-0.149614	0.287957	-0.51957	0.603363	0.692833
PSPTO_0379	685.204	0.0231149	0.270675	0.0853973	0.931946	0.960519
PSPTO_0380	1169.26	-0.719938	0.25788	-2.79175	0.00524237	0.0133432
PSPTO_0381	532.644	-0.242592	0.32998	-0.73517	0.462236	0.564723
PSPTO_0382	391.968	-0.619265	0.192271	-3.22079	0.00127838	0.00385278
PSPTO_0383	4656.77	0.843238	0.217111	3.88391	0.000102789	0.000414583
PSPTO_0384	1547.27	0.609846	0.210495	2.8972	0.00376513	0.0100045
PSPTO_0385	3726.79	1.59101	0.280213	5.67787	1.36384e-08	1.15297e-07
PSPTO_0386	780.518	0.781481	0.364312	2.14508	0.0319461	0.0640613
PSPTO_0387	1524.28	0.519268	0.339027	1.53164	0.125611	0.198884
PSPTO_0388	350.825	0.26648	0.289674	0.91993	0.357609	0.462669
PSPTO_0389	389.793	0.255862	0.356366	0.717975	0.472772	0.574016
PSPTO_0390	2197.83	0.514886	0.18396	2.79891	0.00512758	0.013092
PSPTO_0391	647.843	-0.509939	0.240744	-2.11818	0.0341601	0.0676651
PSPTO_0393	637.953	-0.390721	0.254078	-1.5378	0.124097	0.196871
PSPTO_0394	235.335	0.398469	0.595254	0.669411	0.503233	0.602374
PSPTO_0395	109.322	0.354692	0.461393	0.768741	0.442047	0.544508
PSPTO_0396	295.598	0.494754	0.403127	1.22729	0.219714	0.313853
PSPTO_0397	189.083	0.0541113	0.305937	0.176871	0.85961	0.905851
PSPTO_0398	81.4493	-0.554565	0.465531	-1.19125	0.233555	0.33022
PSPTO_0399	90.555	-0.434028	0.331079	-1.31095	0.189875	0.278769
PSPTO_0400	1037.05	-0.895594	0.222845	-4.01891	5.84679e-05	0.000250873
PSPTO_0401	354.988	0.347097	0.3815	0.909823	0.362916	0.467936
PSPTO_0402	397.407	-0.0703347	0.282954	-0.248573	0.803691	0.860541
PSPTO_0403	150.378	-0.488143	0.264384	-1.84634	0.0648422	0.116095
PSPTO_0404	793.827	1.75708	0.180526	9.73313	2.17783e-22	7.19318e-21
PSPTO_0405	2126.24	0.841843	0.3621	2.32489	0.0200777	0.0426717
PSPTO_0406	6006.98	-1.70704	0.369308	-4.62227	3.79566e-06	2.08945e-05
PSPTO_0407	454.757	-0.0708325	0.185739	-0.381354	0.702941	0.777381
PSPTO_0408	653.567	-0.189417	0.365506	-0.518231	0.604297	0.693398
PSPTO_0409	603.973	-0.3167	0.324483	-0.976014	0.329058	0.432626
PSPTO_0410	477.035	0.122154	0.244583	0.499436	0.617472	0.703683
PSPTO_0411	282.472	0.614823	0.256336	2.3985	0.0164623	0.0360255
PSPTO_0412	798.414	2.0991	0.238984	8.78343	1.58557e-18	4.02125e-17
PSPTO_0413	1215.03	-0.202662	0.285307	-0.71033	0.477499	0.578395
PSPTO_0414	662.453	-0.202694	0.226452	-0.895083	0.370743	0.475438
PSPTO_0415	1190.51	-0.119589	0.289058	-0.413721	0.679078	0.75644
PSPTO_0416	684.295	0.196881	0.266041	0.740041	0.459275	0.561831
PSPTO_0417	1165.31	0.120833	0.284791	0.424286	0.671357	0.750341
PSPTO_0418	416.761	-0.714473	0.207343	-3.44586	0.000569252	0.00188347
PSPTO_0419	1222.79	-0.259542	0.248932	-1.04262	0.297123	0.399233
PSPTO_0420	1386.42	-0.796245	0.275297	-2.89231	0.00382419	0.0101378
PSPTO_0421	811.706	-0.527587	0.249962	-2.11067	0.0348006	0.068742
PSPTO_0422	234.442	0.0857463	0.220563	0.388761	0.697453	0.772666
PSPTO_0423	248.014	0.226841	0.20804	1.09038	0.275548	0.376114
PSPTO_0424	190.038	0.645431	0.216994	2.97442	0.0029354	0.00805214
PSPTO_0425	688.123	1.0073	0.201632	4.99572	5.86165e-07	3.74158e-06
PSPTO_0426	708.067	0.942843	0.230992	4.08172	4.47031e-05	0.000196258
PSPTO_0427	1701.84	0.32645	0.219681	1.48601	0.137275	0.213836
PSPTO_0428	1120.62	-0.191052	0.226605	-0.843106	0.399169	0.503481
PSPTO_0429	1900.16	-0.845427	0.273878	-3.08688	0.00202271	0.00577728
PSPTO_0430	13049.9	-0.99445	0.218026	-4.56116	5.08719e-06	2.7111e-05
PSPTO_0431	305.961	1.52801	0.222106	6.87962	6.00139e-12	8.19753e-11
PSPTO_0432	145.061	-0.266953	0.308444	-0.865485	0.386773	0.491227
PSPTO_0433	207.184	1.71427	0.266651	6.42889	1.28542e-10	1.47824e-09
PSPTO_0434	672.408	1.34209	0.216401	6.20184	5.58053e-10	5.92579e-09
PSPTO_0435	748.365	1.14196	0.216332	5.27877	1.30056e-07	9.34071e-07
PSPTO_0436	548.613	1.87117	0.226928	8.24566	1.64252e-16	3.5212e-15
PSPTO_0437	320.282	0.880829	0.246778	3.56932	0.000357912	0.0012528
PSPTO_0438	265.529	0.160854	0.23942	0.67185	0.501679	0.600894
PSPTO_0439	430.834	-0.119492	0.233017	-0.512806	0.608087	0.696376
PSPTO_0440	5971.06	4.4033	0.217383	20.2559	3.14982e-91	1.62674e-88
PSPTO_0441	6210.03	3.47735	0.206942	16.8035	2.29933e-63	6.22024e-61
PSPTO_0442	320.23	3.83016	0.264099	14.5027	1.16393e-47	1.65307e-45
PSPTO_0443	4631.62	3.57425	0.229088	15.6021	7.04603e-55	1.33428e-52
PSPTO_0444	73.0994	1.88069	0.270493	6.95281	3.58071e-12	5.0602e-11
PSPTO_0445	109.985	0.640505	0.252119	2.54048	0.0110699	0.0255436
PSPTO_0446	51.3001	-0.583528	0.291353	-2.00282	0.0451966	0.0860173
PSPTO_0447	11.6695	-0.447897	0.564076	-0.794036	0.427174	0.529909
PSPTO_0448	502.825	-0.683483	0.337927	-2.02258	0.0431169	0.0827041
PSPTO_0449	275.404	-0.00830975	0.205303	-0.0404754	0.967714	0.983201
PSPTO_0450	680.179	-0.219961	0.185362	-1.18665	0.235365	0.332283
PSPTO_0451	670.359	-0.902155	0.250894	-3.59577	0.000323437	0.00114697
PSPTO_0452	638.562	0.106198	0.222442	0.47742	0.633063	0.717994
PSPTO_0453	1259.88	-0.970767	0.210502	-4.61167	3.99449e-06	2.19253e-05
PSPTO_0454	497.35	-0.992209	0.292816	-3.38851	0.000702734	0.00227867
PSPTO_0455	1306.74	-1.31922	0.416694	-3.16592	0.00154594	0.0045576
PSPTO_0456	740.912	-1.00959	0.305213	-3.30782	0.000940249	0.00293653
PSPTO_0457	182.636	-0.178905	0.335909	-0.532601	0.59431	0.684565
PSPTO_0458	423.761	0.128474	0.431646	0.297637	0.76598	0.82997
PSPTO_0459	46.5444	-0.0779502	0.38536	-0.202279	0.839699	0.889323
PSPTO_0460	213.748	-0.0590674	0.392105	-0.150642	0.880258	0.922477
PSPTO_0461	188.689	0.706646	0.516067	1.36929	0.170908	0.256046
PSPTO_0462	672.426	1.28223	0.256495	4.99902	5.76223e-07	3.68225e-06
PSPTO_0463	302.971	1.06116	0.215831	4.91663	8.80449e-07	5.44862e-06
PSPTO_0464	821.504	1.39047	0.252551	5.50569	3.67721e-08	2.87744e-07
PSPTO_0465	4004.51	-2.50499	1.10596	-2.26499	0.0235134	0.048984
PSPTO_0466	615.019	-0.928997	0.438771	-2.11727	0.034237	0.0677701
PSPTO_0467	22.0545	-0.707422	0.362566	-1.95115	0.0510387	0.095725
PSPTO_0468	305.648	1.11076	0.252172	4.40479	1.05887e-05	5.30461e-05
PSPTO_0469	301.376	1.17017	0.194774	6.00784	1.88008e-09	1.81737e-08
PSPTO_0470	420.269	-0.243077	0.280163	-0.867629	0.385598	0.490282
PSPTO_0471	1331.31	-0.76589	0.358031	-2.13918	0.0324214	0.064877
PSPTO_0472	888.134	-0.901642	0.267188	-3.37456	0.000739351	0.00238109
PSPTO_0474	35.6403	0.225695	0.331677	0.680464	0.496211	0.595852
PSPTO_5616	13.1769	2.17822	0.587304	3.70884	0.000208211	0.000775637
PSPTO_0475	92.4007	-0.486068	0.259254	-1.87487	0.0608103	0.110161
PSPTO_0476	85.4614	-0.993285	0.244053	-4.06995	4.70226e-05	0.000205964
PSPTO_0477	67.3271	-0.839	0.280133	-2.99501	0.00274439	0.00757574
PSPTO_0478	95.8881	-0.673661	0.326866	-2.06097	0.0393057	0.0763404
PSPTO_0479	17.0597	-0.329987	0.477019	-0.691769	0.489083	0.58941
PSPTO_0480	1574.29	-0.372529	0.421229	-0.884385	0.376488	0.481608
PSPTO_0481	959.944	-1.2472	0.258652	-4.82193	1.42175e-06	8.39601e-06
PSPTO_0482	382.309	0.130989	0.180859	0.724261	0.468906	0.57056
PSPTO_0483	113.227	0.629331	0.255294	2.46513	0.0136965	0.0307549
PSPTO_0484	425.743	1.3076	0.217301	6.01748	1.77155e-09	1.72628e-08
PSPTO_0485	64.6364	0.0413317	0.26042	0.158711	0.873896	0.917842
PSPTO_0486	47.115	-0.114806	0.337901	-0.339763	0.734035	0.803998
PSPTO_0487	32.7681	-0.282832	0.356223	-0.793974	0.42721	0.529909
PSPTO_0488	47.6261	-0.634588	0.335504	-1.89145	0.0585645	0.106945
PSPTO_0489	167.877	-0.817773	0.215897	-3.7878	0.000151989	0.000588581
PSPTO_0490	40.1955	0.00446082	0.33065	0.0134911	0.989236	0.99616
PSPTO_0491	267.459	-0.282714	0.20623	-1.37087	0.170416	0.255547
PSPTO_0492	124.612	0.364197	0.251683	1.44704	0.147885	0.227309
PSPTO_0493	55.2625	-0.386061	0.283417	-1.36217	0.173146	0.258648
PSPTO_0494	2754	-0.00117126	0.301653	-0.00388281	0.996902	0.999595
PSPTO_0495	654.428	0.990236	0.362747	2.72983	0.00633678	0.0157339
PSPTO_0496	558.516	-0.0872996	0.221482	-0.39416	0.693463	0.768845
PSPTO_0497	434.469	0.348435	0.277505	1.2556	0.209261	0.301959
PSPTO_0498	532.586	-0.0670617	0.321547	-0.20856	0.834792	0.885466
PSPTO_0499	4029.24	-0.0260282	0.297799	-0.0874022	0.930352	0.959713
PSPTO_0500	6255.66	-0.058476	0.238761	-0.244914	0.806523	0.862548
PSPTO_0501	482.111	2.84741	0.336397	8.46442	2.5743e-17	5.82652e-16
PSPTO_0502	921.774	2.5168	0.316313	7.9567	1.7669e-15	3.46131e-14
PSPTO_0503	1069.79	4.656	0.265753	17.52	1.00835e-68	3.18245e-66
PSPTO_0505	1100.31	-1.78268	0.206842	-8.61857	6.77973e-18	1.61153e-16
PSPTO_0506	1986.32	0.422496	0.261234	1.6173	0.105813	0.174137
PSPTO_0507	1245.11	0.0992909	0.333405	0.297809	0.765849	0.82997
PSPTO_0508	1198.09	-0.314471	0.226543	-1.38813	0.165098	0.248983
PSPTO_0509	692.001	-0.542291	0.281364	-1.92736	0.0539346	0.0997729
PSPTO_0510	398.218	-1.15873	0.307407	-3.76937	0.00016366	0.000626519
PSPTO_0511	447.177	-0.616038	0.259816	-2.37106	0.0177373	0.0384601
PSPTO_0512	560.5	0.0242066	0.223253	0.108427	0.913657	0.947008
PSPTO_0513	2761.98	0.100041	0.317978	0.314616	0.753054	0.819329
PSPTO_0514	674.419	0.0622387	0.220628	0.282098	0.777868	0.839489
PSPTO_0515	273.871	-0.00981342	0.20523	-0.0478168	0.961862	0.979799
PSPTO_0516	672.456	-0.222009	0.188321	-1.17889	0.238444	0.335546
PSPTO_0517	575.297	-2.21796	0.286486	-7.74196	9.78954e-15	1.76554e-13
PSPTO_0518	2321.27	-2.55793	0.265095	-9.64911	4.95827e-22	1.61885e-20
PSPTO_0519	155.713	-0.369563	0.348246	-1.06121	0.288593	0.390171
PSPTO_0520	481.184	-0.253534	0.340105	-0.74546	0.455993	0.558658
PSPTO_0521	229.7	1.3545	0.266546	5.08168	3.74103e-07	2.47413e-06
PSPTO_0522	607.089	-0.00621131	0.188903	-0.032881	0.973769	0.986689
PSPTO_0523	623.568	-0.334332	0.197888	-1.6895	0.0911236	0.154207
PSPTO_0524	560.48	1.18596	0.267316	4.43652	9.14229e-06	4.64556e-05
PSPTO_0525	139.985	1.03975	0.272471	3.81599	0.000135637	0.000533625
PSPTO_0526	50.1008	-0.782447	0.289966	-2.69841	0.00696707	0.0170852
PSPTO_0527	2170.8	-0.188564	0.221607	-0.850892	0.394829	0.499226
PSPTO_0528	315.418	-0.470458	0.260809	-1.80384	0.071256	0.125872
PSPTO_0529	395.788	-0.123762	0.245834	-0.503437	0.614657	0.701883
PSPTO_0530	327.831	-0.769238	0.275223	-2.79496	0.00519061	0.0132346
PSPTO_0531	173.517	-1.5022	0.40476	-3.71135	0.000206159	0.000770013
PSPTO_0532	41.3344	-1.20734	0.367354	-3.2866	0.00101406	0.00313775
PSPTO_0534	735.812	-0.404638	0.25619	-1.57945	0.114234	0.184679
PSPTO_0535	192.287	0.301063	0.205226	1.46698	0.142381	0.22046
PSPTO_t02	17.2538	-0.76101	0.4372	-1.74065	0.0817455	0.141326
PSPTO_0536	2128.13	-1.74008	0.351617	-4.94881	7.46684e-07	4.69757e-06
PSPTO_0537	20790.9	1.15516	0.29976	3.85362	0.000116383	0.000464958
PSPTO_0538	3647.86	-0.0198823	0.22983	-0.086509	0.931062	0.959848
PSPTO_0539	7571.09	3.66429	0.526661	6.95758	3.46172e-12	4.90425e-11
PSPTO_0540	466.215	1.62573	0.247068	6.5801	4.70132e-11	5.7437e-10
PSPTO_0541	481.61	0.683065	0.193344	3.53289	0.000411039	0.00140924
PSPTO_0542	80.6905	1.09891	0.288706	3.80634	0.000141038	0.000552577
PSPTO_0543	77.7531	0.667559	0.314614	2.12184	0.0338516	0.0671365
PSPTO_0544	490.189	-0.0264071	0.183547	-0.143871	0.885602	0.92666
PSPTO_0545	6915.25	-2.12287	0.606453	-3.50047	0.00046444	0.00156773
PSPTO_0546	7879.86	-2.19246	0.645638	-3.39581	0.000684257	0.00223149
PSPTO_0547	20600.3	-2.10001	0.68538	-3.06401	0.0021839	0.00618789
PSPTO_0548	773.103	-0.16036	0.319018	-0.502667	0.615198	0.701936
PSPTO_0549	825.874	0.223689	0.233941	0.956177	0.338983	0.44251
PSPTO_0550	686.427	-0.144632	0.345448	-0.418679	0.675451	0.754025
PSPTO_0551	560.353	1.26769	0.391669	3.23663	0.00120948	0.00366066
PSPTO_0552	787.608	1.58476	0.393369	4.02868	5.60915e-05	0.000241956
PSPTO_0553	3006.98	1.44101	0.408699	3.52586	0.000422117	0.001442
PSPTO_0554	5523.5	1.77862	0.456395	3.89712	9.73448e-05	0.000395232
PSPTO_0555	1561.69	-1.38045	0.256381	-5.38437	7.26994e-08	5.44144e-07
PSPTO_0556	671.704	-0.554539	0.206512	-2.68526	0.00724728	0.0177083
PSPTO_0557	660.587	-0.741304	0.259642	-2.85509	0.0043024	0.0112428
PSPTO_0558	1738.55	-1.87597	0.27693	-6.77417	1.25119e-11	1.65688e-10
PSPTO_0559	356.439	0.12444	0.198034	0.628375	0.529758	0.625948
PSPTO_0560	115.524	-0.403561	0.245443	-1.64422	0.100132	0.166493
PSPTO_0561	12.3283	-0.229636	0.488131	-0.47044	0.638041	0.722342
PSPTO_0562	356.475	1.90683	0.210742	9.04816	1.45398e-19	4.0775e-18
PSPTO_0563	474.367	1.75418	0.39657	4.42337	9.71728e-06	4.92013e-05
PSPTO_0564	270.123	0.42048	0.282933	1.48615	0.13724	0.213836
PSPTO_0565	196.189	0.933621	0.205916	4.53399	5.788e-06	3.0616e-05
PSPTO_0566	653.228	0.795208	0.266138	2.98796	0.00280848	0.00773388
PSPTO_0567	449.101	0.9281	0.191401	4.84898	1.24097e-06	7.41318e-06
PSPTO_0568	1417.21	0.255442	0.253788	1.00652	0.314165	0.417589
PSPTO_0569	2530.17	-0.865268	0.339046	-2.55207	0.0107085	0.0248002
PSPTO_0570	369.411	-0.0960806	0.269104	-0.357039	0.721063	0.792639
PSPTO_0571	856.081	-0.321903	0.206796	-1.55662	0.119561	0.191493
PSPTO_0572	1098.29	-0.12661	0.227122	-0.557453	0.577218	0.66963
PSPTO_0573	94.8517	-0.413215	0.267277	-1.54602	0.122099	0.194681
PSPTO_0574	77.1698	-0.622909	0.25976	-2.39802	0.0164842	0.0360463
PSPTO_0575	129.828	-0.104742	0.278918	-0.375529	0.707267	0.780798
PSPTO_0576	63.932	0.54945	0.292536	1.87823	0.0603498	0.109501
PSPTO_0577	607.144	0.64481	0.242915	2.65447	0.00794332	0.0191618
PSPTO_0578	117.699	0.681051	0.275383	2.4731	0.0133946	0.0301127
PSPTO_0579	145.841	0.643971	0.244817	2.63041	0.00852809	0.0203222
PSPTO_0580	503.31	0.341655	0.221201	1.54455	0.122456	0.194933
PSPTO_0581	484.185	-0.407431	0.280644	-1.45177	0.146565	0.225707
PSPTO_0582	572.727	-0.834951	0.33882	-2.46429	0.0137284	0.0307778
PSPTO_0583	693.499	-1.08951	0.268576	-4.0566	4.97922e-05	0.000216758
PSPTO_0584	308.147	-0.963835	0.423662	-2.27501	0.0229055	0.047911
PSPTO_0585	700.815	-1.39483	0.198948	-7.01103	2.36562e-12	3.47263e-11
PSPTO_0586	600.625	-0.874915	0.376234	-2.32546	0.0200476	0.0426236
PSPTO_0587	1732.97	-0.574618	0.342441	-1.678	0.0933461	0.157259
PSPTO_0588	9367.31	8.04705	0.38628	20.8322	2.21115e-96	1.39572e-93
PSPTO_0589	6818.27	5.76556	0.29395	19.6141	1.17254e-85	5.55101e-83
PSPTO_0591	554.947	-0.626114	0.205928	-3.04045	0.00236223	0.00664019
PSPTO_0592	626.748	0.185201	0.271896	0.681145	0.49578	0.59546
PSPTO_0593	990.348	0.174445	0.233972	0.745579	0.455922	0.558658
PSPTO_0594	1061.48	-0.0198274	0.220737	-0.0898238	0.928427	0.958284
PSPTO_0595	427.489	-0.0863006	0.248733	-0.346961	0.72862	0.799073
PSPTO_0596	745.403	-1.33863	0.297506	-4.49952	6.81061e-06	3.5529e-05
PSPTO_0597	913.524	1.17246	0.40337	2.90667	0.00365302	0.00976309
PSPTO_0598	2966.07	2.46105	0.421393	5.84027	5.21168e-09	4.7448e-08
PSPTO_0599	1270.32	0.0436555	0.403674	0.108145	0.91388	0.947055
PSPTO_0600	1007.19	-0.332779	0.234042	-1.42188	0.155062	0.236298
PSPTO_0601	274.466	0.415598	0.26859	1.54734	0.121782	0.194339
PSPTO_0602	365.232	0.443471	0.259069	1.71179	0.0869363	0.148139
PSPTO_0603	428.455	0.42682	0.27088	1.57568	0.1151	0.185868
PSPTO_0604	1604.93	1.35034	0.330165	4.08988	4.31588e-05	0.000190509
PSPTO_0605	1472	0.884664	0.352125	2.51235	0.0119929	0.027384
PSPTO_0606	2189.03	0.708245	0.249383	2.83998	0.00451157	0.0117198
PSPTO_0607	4229.1	1.28552	0.228474	5.62656	1.83838e-08	1.52021e-07
PSPTO_0608	415.724	-1.45554	0.238777	-6.0958	1.08889e-09	1.09875e-08
PSPTO_0609	1915.47	-0.225334	0.24569	-0.917148	0.359065	0.463918
PSPTO_r01	44077	-3.13009	1.61922	-1.93308	0.0532258	0.0989125
PSPTO_t03	1165.64	2.40658	0.489295	4.91847	8.72244e-07	5.40373e-06
PSPTO_t04	826.024	2.06339	0.495363	4.16541	3.10789e-05	0.000142043
PSPTO_r02	73066.1	-1.99446	1.42667	-1.39799	0.162118	0.24527
PSPTO_r03	32477.7	-5.51812	1.80448	-3.05801	0.00222814	0.00629568
PSPTO_0610	259.69	-0.188914	0.329033	-0.57415	0.565867	0.658551
PSPTO_0611	363.2	-0.378268	0.283502	-1.33427	0.182116	0.269286
PSPTO_0612	453.261	-0.0633652	0.21115	-0.300096	0.764104	0.828886
PSPTO_t05	12427.7	0.277618	0.359057	0.773186	0.439412	0.542135
PSPTO_t06	1577.34	0.930981	0.355576	2.61823	0.0088386	0.0209304
PSPTO_t07	851.828	1.33514	0.312636	4.27059	1.94955e-05	9.3306e-05
PSPTO_t08	888.632	1.7554	0.417444	4.20511	2.60952e-05	0.000121613
PSPTO_0613	5063.6	2.84671	0.421408	6.75523	1.42614e-11	1.8625e-10
PSPTO_0614	8063.38	2.65694	0.458619	5.79335	6.89972e-09	6.15343e-08
PSPTO_0615	5780.1	2.72843	0.437822	6.23182	4.61038e-10	4.99839e-09
PSPTO_0616	8181.89	3.03622	0.318539	9.5317	1.54725e-21	4.96605e-20
PSPTO_0617	16360.3	3.25281	0.367967	8.83994	9.57674e-19	2.47298e-17
PSPTO_0618	10529.2	2.73055	0.365221	7.47644	7.63647e-14	1.28732e-12
PSPTO_0619	19812.9	1.97156	0.225795	8.73164	2.50996e-18	6.19961e-17
PSPTO_0620	29453.5	1.64194	0.280423	5.85523	4.76355e-09	4.37184e-08
PSPTO_0621	9147.67	2.73956	0.349764	7.8326	4.77895e-15	8.90138e-14
PSPTO_0622	10294.4	2.69156	0.250729	10.735	6.97458e-27	3.09551e-25
PSPTO_0623	50699.1	2.70731	0.215818	12.5444	4.26556e-36	3.10675e-34
PSPTO_0624	38797.5	2.00822	0.202989	9.89325	4.45343e-23	1.59119e-21
PSPTO_0625	10022.3	2.36949	0.359367	6.59352	4.29518e-11	5.28158e-10
PSPTO_0626	15857	2.95122	0.296736	9.94561	2.63567e-23	9.53709e-22
PSPTO_0627	13928.9	3.08931	0.303423	10.1815	2.39773e-24	9.32982e-23
PSPTO_0628	6237.22	3.03012	0.292705	10.3521	4.09314e-25	1.66094e-23
PSPTO_0629	15368.4	2.80529	0.294192	9.53558	1.49045e-21	4.81092e-20
PSPTO_0630	7353.78	2.9166	0.325773	8.95285	3.4642e-19	9.37148e-18
PSPTO_0631	8564.47	3.0108	0.284588	10.5795	3.71029e-26	1.56135e-24
PSPTO_0632	16347.3	3.0317	0.226669	13.375	8.46447e-41	7.88306e-39
PSPTO_0633	8440.34	3.30705	0.248952	13.2839	2.8721e-40	2.54944e-38
PSPTO_0634	2875.69	3.3516	0.242163	13.8403	1.45655e-43	1.62249e-41
PSPTO_0635	7035.94	3.10939	0.218297	14.2438	4.89771e-46	6.18309e-44
PSPTO_0636	9891.06	2.3401	0.282339	8.28825	1.14925e-16	2.50149e-15
PSPTO_0637	9918.89	2.37307	0.296885	7.99323	1.31449e-15	2.60957e-14
PSPTO_0638	20058	2.35082	0.315775	7.44458	9.72519e-14	1.61546e-12
PSPTO_0639	8927.79	2.25742	0.309641	7.29043	3.08974e-13	4.90302e-12
PSPTO_0640	12746.9	3.11693	0.309034	10.086	6.36856e-24	2.41199e-22
PSPTO_0641	13449.5	3.33165	0.230001	14.4854	1.49839e-47	2.07618e-45
PSPTO_0642	7255.47	3.22857	0.224588	14.3755	7.37033e-47	9.75036e-45
PSPTO_0643	9276.7	3.07968	0.228207	13.4951	1.67117e-41	1.6656e-39
PSPTO_0644	4804.33	3.03755	0.236473	12.8452	9.14948e-38	7.53308e-36
PSPTO_0645	10668.6	2.87007	0.249266	11.5141	1.12037e-30	6.06175e-29
PSPTO_0646	33199.5	2.91851	0.241495	12.0852	1.26498e-33	8.45451e-32
PSPTO_0647	2169.26	2.48138	0.245696	10.0994	5.55846e-24	2.13362e-22
PSPTO_0648	7898.57	2.27692	0.300835	7.56866	3.77089e-14	6.51137e-13
PSPTO_0649	8307.27	2.60902	0.222821	11.709	1.14561e-31	6.50823e-30
PSPTO_0650	12486.6	2.59209	0.189956	13.6457	2.14119e-42	2.21166e-40
PSPTO_0651	22411.7	2.59354	0.192585	13.467	2.44695e-41	2.39674e-39
PSPTO_0652	11826.4	2.49661	0.198975	12.5473	4.11156e-36	3.03348e-34
PSPTO_0653	2918.52	0.373944	0.351328	1.06437	0.28716	0.388602
PSPTO_0654	2794.77	0.25641	0.208192	1.2316	0.218097	0.312116
PSPTO_0655	2382.93	0.526942	0.177334	2.97146	0.00296391	0.00811859
PSPTO_0656	3214.79	0.709104	0.226944	3.12458	0.00178058	0.0051426
PSPTO_0657	361.949	-0.422238	0.205847	-2.05123	0.0402446	0.0779123
PSPTO_0658	991.679	-0.508284	0.172539	-2.94591	0.00322004	0.0087401
PSPTO_0659	425.369	0.328637	0.251369	1.30738	0.191082	0.280283
PSPTO_0660	113.55	-0.0223069	0.237677	-0.0938537	0.925225	0.956211
PSPTO_0661	76.2135	-0.931081	0.259864	-3.58296	0.000339728	0.0011943
PSPTO_0662	49.3597	-0.345025	0.280076	-1.2319	0.217988	0.312094
PSPTO_0663	69.9672	-0.271922	0.273709	-0.993472	0.32048	0.424097
PSPTO_0664	122.866	-0.959619	0.247765	-3.87311	0.000107457	0.000431729
PSPTO_0665	498.044	-0.0850906	0.285329	-0.29822	0.765536	0.829963
PSPTO_0666	909.103	-0.741136	0.223075	-3.32236	0.000892598	0.00280778
PSPTO_0667	522.662	-0.75959	0.227849	-3.33375	0.000856846	0.00270882
PSPTO_0668	530.921	-1.02685	0.198329	-5.17753	2.2484e-07	1.5577e-06
PSPTO_0669	52.5029	0.28246	0.278995	1.01242	0.311337	0.4148
PSPTO_0670	1899.32	-0.015996	0.214729	-0.0744939	0.940617	0.964857
PSPTO_0671	497.726	-0.483049	0.213896	-2.25833	0.0239248	0.0496953
PSPTO_0672	37.4905	-0.872864	0.362816	-2.4058	0.0161369	0.0353679
PSPTO_0673	54.0249	-0.62872	0.364425	-1.72524	0.084484	0.144957
PSPTO_0674	47.6373	-0.730219	0.309164	-2.36192	0.0181808	0.0392569
PSPTO_0675	738.761	-1.51944	0.318746	-4.76694	1.87045e-06	1.08762e-05
PSPTO_0676	1441.4	-0.377092	0.220293	-1.71178	0.0869378	0.148139
PSPTO_0677	1141.33	1.41908	0.347565	4.08292	4.44736e-05	0.000195553
PSPTO_0678	775.23	0.880354	0.340682	2.58409	0.0097635	0.0228163
PSPTO_0679	2053.61	-0.595333	0.397487	-1.49774	0.1342	0.209909
PSPTO_0680	466.989	0.193578	0.222402	0.870395	0.384085	0.488686
PSPTO_0681	308.906	0.185709	0.182729	1.01631	0.309482	0.412716
PSPTO_0682	99.6063	0.169021	0.390358	0.43299	0.665022	0.745313
PSPTO_0683	594.775	-0.334108	0.416267	-0.802629	0.422189	0.525401
PSPTO_0684	503.483	-1.59165	0.252178	-6.31162	2.76129e-10	3.05787e-09
PSPTO_0685	211.588	0.590765	0.215062	2.74695	0.00601517	0.0150538
PSPTO_0686	775.484	0.461965	0.233562	1.97791	0.0479391	0.0907202
PSPTO_0687	239.446	0.299521	0.348343	0.859843	0.389875	0.494173
PSPTO_0688	258.844	-0.0499766	0.341508	-0.146341	0.883652	0.925351
PSPTO_0689	479.62	1.1648	0.30766	3.78601	0.000153084	0.000592015
PSPTO_0690	1004.82	0.36219	0.278583	1.30012	0.193561	0.283335
PSPTO_0691	932.029	0.845799	0.280255	3.01796	0.00254482	0.0070903
PSPTO_0692	1344.23	1.10306	0.300439	3.67151	0.000241124	0.000882619
PSPTO_0693	864.713	1.49202	0.377461	3.95279	7.72447e-05	0.00032078
PSPTO_0694	993.85	1.45662	0.389399	3.74068	0.00018352	0.000695514
PSPTO_0695	491.382	1.71346	0.301834	5.67684	1.37206e-08	1.1582e-07
PSPTO_0696	928.441	1.12381	0.284382	3.95177	7.75743e-05	0.000321913
PSPTO_0697	525.487	0.240527	0.298223	0.806537	0.419933	0.523741
PSPTO_0698	1916.36	1.22554	0.275064	4.45549	8.37014e-06	4.28929e-05
PSPTO_0699	535.334	0.868769	0.268012	3.24153	0.00118891	0.00360415
PSPTO_0700	218.687	1.16133	0.226007	5.13848	2.76965e-07	1.88662e-06
PSPTO_0701	482.375	-0.276962	0.21961	-1.26115	0.207255	0.299749
PSPTO_0702	206.155	-0.0486662	0.267576	-0.181878	0.855678	0.902604
PSPTO_0703	588.686	-0.306004	0.2549	-1.20048	0.229951	0.326018
PSPTO_0704	146.76	-0.879045	0.235474	-3.73309	0.000189148	0.000711623
PSPTO_0705	32.1836	-0.347097	0.336944	-1.03013	0.302948	0.405144
PSPTO_0706	229.683	-1.25388	0.248337	-5.04912	4.43857e-07	2.87848e-06
PSPTO_0707	180.273	-0.426355	0.240265	-1.77452	0.0759771	0.132931
PSPTO_0708	114.553	-0.726644	0.230652	-3.15039	0.0016305	0.00477714
PSPTO_0709	161.149	-0.645314	0.219683	-2.93747	0.00330899	0.00896015
PSPTO_0710	165.01	-1.19733	0.247059	-4.84634	1.25759e-06	7.5046e-06
PSPTO_0711	505.737	-0.789434	0.180828	-4.36565	1.26745e-05	6.26668e-05
PSPTO_0712	88.2697	-0.958458	0.251725	-3.80756	0.000140343	0.000550232
PSPTO_0713	278.652	-0.690925	0.20371	-3.39171	0.000694579	0.00225738
PSPTO_0714	559.551	-0.336776	0.199156	-1.69101	0.0908344	0.153855
PSPTO_0715	231.087	0.538662	0.209288	2.57378	0.0100593	0.0234209
PSPTO_0716	254.364	1.07897	0.294972	3.65788	0.000254315	0.00092613
PSPTO_0717	249.362	1.21566	0.255052	4.76631	1.8763e-06	1.0899e-05
PSPTO_0718	71.416	0.1201	0.27767	0.432529	0.665357	0.745394
PSPTO_0719	64.7417	-0.149339	0.321163	-0.464994	0.641935	0.726027
PSPTO_0720	342.785	-0.471991	0.254477	-1.85475	0.0636321	0.114288
PSPTO_0721	112.42	-0.27802	0.301924	-0.920828	0.35714	0.462167
PSPTO_0722	2764.95	0.855644	0.231801	3.69129	0.000223119	0.000823079
PSPTO_0723	241.275	0.261975	0.272666	0.960789	0.336658	0.440335
PSPTO_0724	307.885	0.43149	0.324162	1.33109	0.183158	0.270687
PSPTO_0725	372.055	-0.653699	0.278409	-2.34798	0.0188753	0.0405256
PSPTO_0726	260.691	-1.00143	0.371956	-2.69234	0.00709515	0.0173665
PSPTO_0727	764.906	-0.836818	0.453384	-1.84571	0.0649337	0.11612
PSPTO_0728	1976.86	-1.13272	0.511568	-2.21421	0.0268141	0.0549337
PSPTO_0729	939.205	0.266585	0.170917	1.55973	0.118823	0.190633
PSPTO_0730	368.427	-0.31982	0.213238	-1.49983	0.133658	0.209292
PSPTO_0731	229.844	-0.740985	0.245783	-3.0148	0.00257149	0.00715759
PSPTO_0732	959.917	-1.37805	0.349218	-3.94611	7.94312e-05	0.000328898
PSPTO_0733	1501.47	-0.139118	0.214571	-0.648355	0.516755	0.614417
PSPTO_0734	584.294	-1.48489	0.367977	-4.03529	5.45357e-05	0.000236321
PSPTO_0735	180.478	0.392904	0.223156	1.76067	0.0782937	0.136229
PSPTO_0736	491.966	-0.19802	0.203943	-0.970957	0.33157	0.434721
PSPTO_0737	603.193	-0.315873	0.204468	-1.54486	0.122381	0.194933
PSPTO_0738	449.912	-1.00528	0.221234	-4.54397	5.5205e-06	2.92556e-05
PSPTO_0739	447.322	-1.03346	0.220719	-4.68226	2.83736e-06	1.58808e-05
PSPTO_0740	399.971	-0.676291	0.218605	-3.09367	0.00197698	0.0056609
PSPTO_0741	246.177	0.220635	0.189544	1.16404	0.24441	0.341424
PSPTO_0742	412.248	-0.478774	0.334709	-1.43042	0.152597	0.233352
PSPTO_0743	1246.12	-0.433612	0.219302	-1.97724	0.0480149	0.0908334
PSPTO_0744	658.124	-1.09137	0.290827	-3.75264	0.000174982	0.000665821
PSPTO_0745	122.624	-0.0135767	0.245015	-0.0554115	0.955811	0.975961
PSPTO_0746	484.241	0.178385	0.228156	0.781858	0.434298	0.536795
PSPTO_0747	392.135	0.39943	0.202224	1.97518	0.0482477	0.0911523
PSPTO_0748	1902.54	-0.445938	0.202577	-2.20132	0.0277132	0.0565309
PSPTO_0749	407.179	-0.43582	0.346443	-1.25798	0.208398	0.301019
PSPTO_0750	1144.38	-0.401977	0.499933	-0.804062	0.421361	0.524715
PSPTO_0751	586.168	-0.78175	0.249344	-3.13523	0.00171721	0.00499124
PSPTO_0752	694.32	0.154851	1.23411	0.125476	0.900147	0.937436
PSPTO_0753	858.345	0.330245	0.304498	1.08456	0.278119	0.37935
PSPTO_0754	442.779	-0.00882554	0.226965	-0.0388851	0.968982	0.983842
PSPTO_0755	143.338	0.0685929	0.303493	0.226012	0.821192	0.874615
PSPTO_0756	149.221	-0.0363887	0.291066	-0.125019	0.900509	0.937436
PSPTO_0757	664.959	0.663308	0.201292	3.29526	0.00098331	0.00305423
PSPTO_0758	246.252	-0.983072	0.274919	-3.57586	0.000349077	0.00122489
PSPTO_0759	629.346	-1.2566	0.244156	-5.1467	2.65114e-07	1.81023e-06
PSPTO_0760	109.55	0.967528	0.257439	3.75829	0.000171081	0.000652289
PSPTO_0761	129.127	0.738839	0.296765	2.48965	0.0127871	0.0289432
PSPTO_0762	244.191	0.436281	0.259077	1.68398	0.0921853	0.155633
PSPTO_0763	170.855	1.80525	0.303574	5.94666	2.73672e-09	2.57832e-08
PSPTO_0764	452.995	-0.0168521	0.284408	-0.0592533	0.95275	0.974483
PSPTO_0765	264.151	0.779306	0.25869	3.0125	0.00259103	0.00720492
PSPTO_0766	758.062	-0.334846	0.248023	-1.35006	0.176996	0.263431
PSPTO_0767	121.739	-0.865216	0.369456	-2.34187	0.0191875	0.0410408
PSPTO_0768	138.044	-1.15858	0.238679	-4.85413	1.20913e-06	7.24588e-06
PSPTO_0769	417.787	-1.88016	0.227168	-8.2765	1.26846e-16	2.73997e-15
PSPTO_0770	120.862	0.349474	0.283425	1.23304	0.217562	0.311617
PSPTO_0771	262.203	-0.743554	0.268558	-2.76869	0.00562817	0.0142042
PSPTO_0772	401.112	-0.603244	0.228791	-2.63667	0.00837254	0.0200271
PSPTO_0773	206.221	-0.535952	0.259936	-2.06187	0.0392205	0.0762271
PSPTO_0774	1886.36	1.8691	0.335094	5.57784	2.43524e-08	1.97355e-07
PSPTO_0775	472.194	1.44448	0.316626	4.5621	5.06448e-06	2.70153e-05
PSPTO_r04	44077	-3.13009	1.61922	-1.93308	0.0532258	0.0989125
PSPTO_t09	1165.64	2.40658	0.489295	4.91847	8.72244e-07	5.40373e-06
PSPTO_t10	826.024	2.06339	0.495363	4.16541	3.10789e-05	0.000142043
PSPTO_r05	72685.5	-2.00235	1.43004	-1.40021	0.161451	0.244458
PSPTO_r06	32477.4	-5.51811	1.80448	-3.058	0.00222817	0.00629568
PSPTO_0776	717.197	-0.0202356	0.186654	-0.108413	0.913668	0.947008
PSPTO_0777	792.833	0.0240757	0.192694	0.124943	0.900569	0.937436
PSPTO_0778	426.057	-0.155989	0.212838	-0.732898	0.463621	0.566015
PSPTO_0779	97.5439	-0.365869	0.296537	-1.23381	0.217275	0.311309
PSPTO_0780	737.883	-0.41146	0.254917	-1.61409	0.106507	0.17505
PSPTO_0781	131.163	-0.372182	0.255406	-1.45722	0.145056	0.223627
PSPTO_0782	2945.61	-3.94822	1.12757	-3.50154	0.000462583	0.00156518
PSPTO_0783	1801.82	-3.07639	0.737	-4.1742	2.99029e-05	0.000137442
PSPTO_0784	332.307	-0.587176	0.21911	-2.67983	0.00736596	0.0179674
PSPTO_0785	158.552	-0.079491	0.217807	-0.364962	0.71514	0.787223
PSPTO_0786	204.393	0.446667	0.230614	1.93686	0.0527627	0.098277
PSPTO_0787	608.556	-0.597449	0.309304	-1.93159	0.0534099	0.099125
PSPTO_0788	118.367	-0.228318	0.236691	-0.964625	0.334733	0.438463
PSPTO_0789	90.8739	0.281358	0.237181	1.18626	0.23552	0.33242
PSPTO_0790	155.947	0.027672	0.222376	0.124438	0.900969	0.937436
PSPTO_0791	295.804	0.311961	0.231766	1.34602	0.178297	0.264986
PSPTO_0792	9.01475	-0.547005	0.524346	-1.04321	0.296849	0.398994
PSPTO_0793	285.509	1.17934	0.224735	5.24768	1.5403e-07	1.09518e-06
PSPTO_0794	247.444	0.753788	0.232341	3.24432	0.00117732	0.00357665
PSPTO_0795	140.312	1.16765	0.237253	4.92153	8.58681e-07	5.34887e-06
PSPTO_0796	1552.7	0.895463	0.297893	3.00599	0.00264722	0.0073396
PSPTO_0797	10541.9	2.86511	0.375898	7.62204	2.49704e-14	4.36482e-13
PSPTO_0798	10228.8	2.80668	0.327372	8.57335	1.00515e-17	2.34027e-16
PSPTO_0799	1585.83	0.58031	0.290669	1.99647	0.0458833	0.0871782
PSPTO_0800	1426.59	-1.27739	0.252441	-5.06013	4.18963e-07	2.74209e-06
PSPTO_0801	548.699	-1.29644	0.195499	-6.6314	3.32516e-11	4.16085e-10
PSPTO_0802	14387.5	3.00287	0.434779	6.90667	4.96166e-12	6.87493e-11
PSPTO_0803	372.458	1.72	0.399019	4.31058	1.62826e-05	7.89263e-05
PSPTO_0804	384.391	0.752161	0.26148	2.87655	0.00402043	0.0106134
PSPTO_0805	1408.31	1.48647	0.312678	4.754	1.99435e-06	1.14908e-05
PSPTO_0806	4604.9	1.65165	0.280955	5.87871	4.13471e-09	3.81939e-08
PSPTO_0807	783.504	1.56891	0.268166	5.85054	4.89993e-09	4.48253e-08
PSPTO_0808	896.094	1.51284	0.358705	4.2175	2.47024e-05	0.000115883
PSPTO_0809	1137.55	1.19907	0.37872	3.1661	0.00154497	0.00455711
PSPTO_0810	264.785	0.64127	0.273214	2.34713	0.0189185	0.0405875
PSPTO_0811	870.71	-1.49525	0.223977	-6.67593	2.45673e-11	3.11533e-10
PSPTO_0812	813.173	-1.78728	0.198853	-8.98794	2.51917e-19	6.94729e-18
PSPTO_0813	1074.61	-1.25104	0.191436	-6.53504	6.35944e-11	7.58992e-10
PSPTO_0814	665.658	-1.14991	0.199617	-5.76059	8.38203e-09	7.34851e-08
PSPTO_0815	3660.07	-1.15357	0.303514	-3.80073	0.00014427	0.00056446
PSPTO_0816	422.085	-0.896616	0.47107	-1.90336	0.0569937	0.104479
PSPTO_0817	667.262	-0.73049	0.50354	-1.45071	0.146861	0.22598
PSPTO_0818	135.825	0.839519	0.238663	3.5176	0.000435473	0.00148139
PSPTO_0819	276.751	0.493068	0.229272	2.15059	0.0315089	0.0632947
PSPTO_0820	371.04	0.150355	0.219404	0.685289	0.493162	0.593193
PSPTO_0821	118.82	0.279631	0.234263	1.19366	0.232611	0.329132
PSPTO_0822	376.038	0.212332	0.208808	1.01688	0.309212	0.412452
PSPTO_0823	636.946	-0.91197	0.232837	-3.91678	8.97401e-05	0.000367301
PSPTO_0824	471.652	-0.423989	0.317647	-1.33478	0.181947	0.269176
PSPTO_0825	165.899	-0.358134	0.38879	-0.92115	0.356972	0.462055
PSPTO_0826	2210.42	1.18586	0.257157	4.61142	3.99925e-06	2.19302e-05
PSPTO_0827	1313.06	1.89342	0.366938	5.16005	2.46879e-07	1.69591e-06
PSPTO_0828	385.958	1.25254	0.344414	3.63674	0.000276105	0.000999078
PSPTO_0829	14875.7	0.27418	0.643296	0.426211	0.669954	0.749067
PSPTO_t11	5281.56	1.81828	0.298325	6.09498	1.09451e-09	1.10052e-08
PSPTO_t12	1830.04	1.91536	0.321621	5.95535	2.59516e-09	2.45719e-08
PSPTO_t13	1173.89	1.42818	0.332223	4.29885	1.7169e-05	8.29397e-05
PSPTO_t14	879.567	1.99724	0.351428	5.68321	1.32186e-08	1.12755e-07
PSPTO_0831	1235.76	-0.669572	0.242636	-2.75957	0.00578773	0.0145681
PSPTO_0832	245.538	0.107638	0.19978	0.538781	0.590038	0.681163
PSPTO_0833	237.178	-0.212605	0.199965	-1.06321	0.287686	0.389184
PSPTO_0834	2238.87	4.22289	0.376875	11.205	3.85295e-29	1.95434e-27
PSPTO_0835	1297.58	5.01487	0.388149	12.92	3.47339e-38	2.94513e-36
PSPTO_0836	1068.63	4.79095	0.346785	13.8153	2.05951e-43	2.25001e-41
PSPTO_0837	1388.35	5.63914	0.3841	14.6814	8.48131e-49	1.26796e-46
PSPTO_0838	2174.94	2.70885	0.282699	9.58207	9.51185e-22	3.08782e-20
PSPTO_0840	1535.1	-0.0901544	0.216824	-0.415795	0.67756	0.755509
PSPTO_0842	51.8788	0.220247	0.289704	0.760247	0.447107	0.549549
PSPTO_0844	800.593	-0.407182	0.26063	-1.5623	0.118218	0.189878
PSPTO_0847	165.466	-0.491002	0.233394	-2.10375	0.0354002	0.0697568
PSPTO_0848	616.578	-0.261302	0.183269	-1.42578	0.153931	0.235013
PSPTO_0849	349.954	-0.314491	0.195748	-1.60661	0.108139	0.177299
PSPTO_0850	103.985	-0.546535	0.296093	-1.84582	0.0649179	0.11612
PSPTO_0851	802.376	0.860918	0.243129	3.541	0.000398618	0.00137245
PSPTO_0852	2346.49	1.03052	0.27742	3.71464	0.000203496	0.000761068
PSPTO_5621	1013.53	-1.18229	0.295325	-4.00336	6.24492e-05	0.000265948
PSPTO_0853	2046.29	-1.34548	0.268218	-5.01637	5.26567e-07	3.37252e-06
PSPTO_0854	579.443	-1.44124	0.272115	-5.29644	1.18079e-07	8.53446e-07
PSPTO_0855	1142.82	0.266994	0.228718	1.16735	0.24307	0.339951
PSPTO_0856	645.768	-0.0696176	0.243151	-0.286315	0.774637	0.836956
PSPTO_0857	391.619	-0.358917	0.204686	-1.7535	0.079516	0.137765
PSPTO_0858	168.89	-0.590636	0.225073	-2.6242	0.00868539	0.0206278
PSPTO_0859	1318.19	-0.340058	0.189729	-1.79234	0.0730793	0.128534
PSPTO_0860	177.894	-0.998892	0.228909	-4.36371	1.27874e-05	6.31147e-05
PSPTO_0861	156.541	-0.643997	0.24445	-2.63448	0.00842671	0.0201397
PSPTO_0862	107.845	-0.517238	0.225201	-2.29679	0.021631	0.0455977
PSPTO_0863	99.8166	-0.0720782	0.249868	-0.288465	0.772991	0.835654
PSPTO_0864	245.198	0.104075	0.196751	0.528969	0.596827	0.686997
PSPTO_0865	236.512	-0.1989	0.197754	-1.0058	0.314513	0.417856
PSPTO_0866	42.4557	-0.921137	0.341621	-2.69637	0.00700994	0.0171653
PSPTO_0867	27.2703	0.183452	0.33265	0.551486	0.5813	0.673403
PSPTO_0868	9.48932	-1.11524	0.505086	-2.20801	0.0272436	0.055693
PSPTO_0869	30.8154	0.444191	0.331955	1.33811	0.180862	0.267819
PSPTO_0871	1169.98	0.913094	0.272962	3.34513	0.000822434	0.00261604
PSPTO_0873	4614.39	5.79574	0.40317	14.3754	7.38014e-47	9.75036e-45
PSPTO_0874	1711.49	3.87626	0.385144	10.0644	7.93454e-24	2.98517e-22
PSPTO_0875	1599.04	3.69979	0.395544	9.35367	8.46572e-21	2.59966e-19
PSPTO_0876	6760.32	3.65997	0.345033	10.6076	2.74731e-26	1.18238e-24
PSPTO_0877	3702.65	2.69254	0.273403	9.84824	6.97525e-23	2.46127e-21
PSPTO_0878	326.988	-1.30735	0.229529	-5.69579	1.228e-08	1.05542e-07
PSPTO_0879	1166.55	-1.18976	0.170887	-6.96225	3.34887e-12	4.78014e-11
PSPTO_0880	170.334	-0.471106	0.257945	-1.82638	0.067793	0.12073
PSPTO_0881	425.166	-0.701467	0.26406	-2.65647	0.00789637	0.0190728
PSPTO_0882	528.843	-0.732779	0.263834	-2.77743	0.00547909	0.0138711
PSPTO_0883	3776.43	2.14216	0.307293	6.97107	3.14545e-12	4.54689e-11
PSPTO_0884	462.507	0.116844	0.26886	0.434588	0.663861	0.744421
PSPTO_0885	372.253	1.78731	0.313245	5.70579	1.15802e-08	9.98286e-08
PSPTO_0886	360.166	1.11388	0.328951	3.38617	0.00070876	0.00229559
PSPTO_0887	165.763	1.20845	0.257667	4.68998	2.73233e-06	1.53535e-05
PSPTO_0888	279.485	0.852857	0.244679	3.48562	0.000491006	0.00165151
PSPTO_0889	408.346	1.37587	0.31218	4.40729	1.04674e-05	5.26243e-05
PSPTO_0890	758.253	1.85605	0.19045	9.74562	1.92591e-22	6.44603e-21
PSPTO_0891	956.607	-0.714102	0.313286	-2.27939	0.0226438	0.0474335
PSPTO_0892	1310.74	0.00598719	0.200495	0.029862	0.976177	0.987651
PSPTO_0893	836.518	0.827018	0.308805	2.67812	0.00740364	0.0180438
PSPTO_0894	664.134	0.673297	0.544584	1.23635	0.216328	0.31003
PSPTO_0895	278.861	0.609654	0.375507	1.62355	0.104472	0.172465
PSPTO_0896	529.447	0.450661	0.223326	2.01795	0.0435963	0.0835397
PSPTO_0897	981.547	-0.185677	0.289588	-0.641176	0.521408	0.617881
PSPTO_0898	602.592	-0.830113	0.25306	-3.2803	0.00103695	0.00319812
PSPTO_0899	151.58	-0.599278	0.254888	-2.35114	0.018716	0.0402139
PSPTO_0900	62.2521	-0.642214	0.272975	-2.35264	0.0186405	0.0400724
PSPTO_5619	169.829	3.23211	0.407047	7.94039	2.01553e-15	3.90793e-14
PSPTO_0901	285.681	1.51359	0.413236	3.66277	0.000249503	0.000909773
PSPTO_0902	802.377	-0.413533	0.254842	-1.6227	0.104654	0.17263
PSPTO_0903	798.689	-0.409133	0.256162	-1.59716	0.11023	0.179755
PSPTO_0905	501.595	-1.70083	0.606159	-2.80592	0.00501735	0.0128626
PSPTO_0906	189.178	-0.350676	0.319514	-1.09753	0.27241	0.372547
PSPTO_0907	461.334	0.250481	0.244026	1.02645	0.304679	0.407266
PSPTO_0908	411.926	-0.338711	0.20018	-1.69203	0.0906403	0.15371
PSPTO_0909	99.7547	-0.956937	0.321612	-2.97544	0.00292566	0.00802931
PSPTO_0910	277.046	-1.64128	0.362195	-4.53147	5.85733e-06	3.09539e-05
PSPTO_0911	258.516	-1.74274	0.447533	-3.89411	9.8559e-05	0.000399368
PSPTO_0912	913.364	-1.81587	0.33239	-5.46307	4.67972e-08	3.59749e-07
PSPTO_0913	1056.63	-2.07699	0.37285	-5.57058	2.53899e-08	2.04596e-07
PSPTO_0914	250.39	-2.57591	0.520911	-4.945	7.6142e-07	4.7797e-06
PSPTO_0915	652.69	-2.58461	0.532796	-4.85104	1.22817e-06	7.34446e-06
PSPTO_0916	1210.02	-1.80253	0.461661	-3.90444	9.44422e-05	0.000384607
PSPTO_0917	1224.91	-0.425475	0.25528	-1.6667	0.0955746	0.160307
PSPTO_0918	52.7935	-0.924626	0.349688	-2.64415	0.00818975	0.019681
PSPTO_0919	414.142	-0.0997325	0.270532	-0.368653	0.712387	0.78499
PSPTO_0920	696.677	0.16858	0.189317	0.890467	0.373215	0.477961
PSPTO_0921	25.3916	0.543871	0.369197	1.47312	0.140719	0.218303
PSPTO_0922	419.374	0.569819	0.358218	1.5907	0.111676	0.181545
PSPTO_0923	616.2	0.671684	0.283057	2.37296	0.0176461	0.0382916
PSPTO_0924	313.26	-0.468701	0.253278	-1.85054	0.0642364	0.115228
PSPTO_0925	1578.33	-1.02081	0.249988	-4.08345	4.43721e-05	0.000195258
PSPTO_0926	3546.62	-0.862403	0.24256	-3.55543	0.000377367	0.00131201
PSPTO_0927	33340.3	-1.01605	0.286008	-3.55252	0.000381562	0.00132497
PSPTO_0928	632.701	-0.532181	0.415986	-1.27932	0.200783	0.291876
PSPTO_0929	2325.46	-0.57597	0.307416	-1.87359	0.0609875	0.110411
PSPTO_0930	483.034	0.284584	0.249233	1.14184	0.253522	0.352141
PSPTO_0931	696.613	-0.0353258	0.227398	-0.155348	0.876547	0.919775
PSPTO_0932	396.595	-0.3324	0.233777	-1.42187	0.155064	0.236298
PSPTO_0933	533.869	-0.359228	0.217715	-1.64999	0.0989447	0.165034
PSPTO_0934	417.981	0.346761	0.253809	1.36623	0.171867	0.257213
PSPTO_0935	210.456	0.0844039	0.268363	0.314514	0.753131	0.819329
PSPTO_0936	122.756	0.0252366	0.301501	0.0837031	0.933292	0.96092
PSPTO_0937	318.904	-0.213856	0.266421	-0.802698	0.422149	0.525401
PSPTO_0938	464.777	-0.1989	0.180737	-1.10049	0.271118	0.371049
PSPTO_0939	819.432	-0.1426	0.187444	-0.760762	0.446799	0.549527
PSPTO_0940	1454.28	0.0334744	0.240755	0.139039	0.889419	0.929847
PSPTO_0941	2144.99	0.0478931	0.217297	0.220403	0.825557	0.877782
PSPTO_0942	1078.77	-0.435378	0.215017	-2.02485	0.0428824	0.0823301
PSPTO_0943	3116.18	0.0977614	0.180059	0.54294	0.587171	0.679084
PSPTO_0944	4643.65	-0.145902	0.298544	-0.488712	0.625045	0.710888
PSPTO_0945	7014.44	-0.107054	0.234846	-0.455848	0.648499	0.731848
PSPTO_0946	845.201	-0.461247	0.276387	-1.66885	0.095148	0.159875
PSPTO_0947	454.751	-0.451349	0.425419	-1.06095	0.288712	0.390238
PSPTO_0948	554.435	0.435727	0.176045	2.47509	0.0133204	0.0299577
PSPTO_0949	3109.48	-0.717498	0.202542	-3.54246	0.000396409	0.00136675
PSPTO_0950	616.148	-0.685173	0.196937	-3.47915	0.000502999	0.00168785
PSPTO_0951	736.951	-0.806101	0.227198	-3.54801	0.00038815	0.00134456
PSPTO_0952	399.736	-0.345625	0.200862	-1.72071	0.0853031	0.14585
PSPTO_0953	500.956	0.663139	0.23434	2.82981	0.00465756	0.0120545
PSPTO_0954	2456.24	1.57073	0.311637	5.04024	4.64941e-07	2.9947e-06
PSPTO_0955	759.164	1.65321	0.382652	4.3204	1.55744e-05	7.56869e-05
PSPTO_0956	1084.21	1.4695	0.320038	4.59165	4.39748e-06	2.38151e-05
PSPTO_0957	665.573	0.834779	0.170323	4.90115	9.52777e-07	5.8516e-06
PSPTO_0958	172.245	-0.00673138	0.316233	-0.0212861	0.983017	0.992079
PSPTO_0959	3575.34	-0.190239	0.236189	-0.805455	0.420557	0.524174
PSPTO_0960	593.867	1.25881	0.253989	4.95615	7.19052e-07	4.52875e-06
PSPTO_0961	767.468	1.08176	0.211849	5.10626	3.28591e-07	2.19615e-06
PSPTO_0962	271.623	0.958961	0.243737	3.93442	8.33995e-05	0.000343826
PSPTO_0963	1648.37	1.30337	0.295833	4.40576	1.05411e-05	5.28848e-05
PSPTO_0964	1538.14	0.186939	0.175533	1.06498	0.286886	0.388418
PSPTO_0965	785.498	0.648673	0.274248	2.36528	0.0180165	0.0390061
PSPTO_0966	98.3312	0.481363	0.342009	1.40746	0.159292	0.241639
PSPTO_0967	242.852	0.805064	0.200368	4.01793	5.87125e-05	0.000251543
PSPTO_0968	566.446	-0.505629	0.206299	-2.45095	0.014248	0.03173
PSPTO_0969	3806.01	0.942372	0.390022	2.4162	0.0156834	0.0345692
PSPTO_0970	536.617	0.719583	0.226898	3.17139	0.00151709	0.00448886
PSPTO_0971	335.525	0.402219	0.229234	1.75463	0.0793232	0.137505
PSPTO_0972	182.002	-0.132831	0.229707	-0.578263	0.563087	0.656184
PSPTO_0973	87.3243	-0.229902	0.239863	-0.95847	0.337826	0.441205
PSPTO_0974	171.086	-0.434553	0.520902	-0.834232	0.40415	0.508522
PSPTO_0975	3054.34	-0.429205	0.530894	-0.808458	0.418827	0.522764
PSPTO_0976	2418.68	-0.497661	0.26489	-1.87875	0.0602791	0.109443
PSPTO_0977	1337.42	1.24312	0.223772	5.5553	2.77137e-08	2.20816e-07
PSPTO_0978	986.41	0.771835	0.208613	3.69984	0.000215732	0.000800506
PSPTO_0979	434.705	0.667934	0.187218	3.56769	0.000360147	0.0012583
PSPTO_0980	506.021	0.412711	0.257476	1.60291	0.108954	0.178223
PSPTO_0981	2650.95	1.96775	0.216033	9.10857	8.34763e-20	2.40725e-18
PSPTO_0982	648.863	1.90647	0.266114	7.16411	7.82943e-13	1.19567e-11
PSPTO_0983	4152.91	1.9149	0.179778	10.6515	1.71642e-26	7.50074e-25
PSPTO_0984	792.648	1.1402	0.384528	2.9652	0.00302483	0.00826156
PSPTO_0985	847.259	-0.95086	0.296025	-3.21209	0.00131773	0.00395863
PSPTO_0986	232.17	-0.838405	0.289613	-2.89491	0.00379268	0.010073
PSPTO_r07	44077	-3.13009	1.61922	-1.93308	0.0532258	0.0989125
PSPTO_t15	1165.64	2.40658	0.489295	4.91847	8.72244e-07	5.40373e-06
PSPTO_t16	826.024	2.06339	0.495363	4.16541	3.10789e-05	0.000142043
PSPTO_r08	72685.5	-2.00235	1.43004	-1.40021	0.161451	0.244458
PSPTO_r09	32477.4	-5.51811	1.80448	-3.058	0.00222817	0.00629568
PSPTO_0987	90.0353	0.799202	0.368054	2.17143	0.029899	0.0604471
PSPTO_0988	1354.13	1.39298	0.217451	6.40595	1.49433e-10	1.71154e-09
PSPTO_0989	248.934	2.05599	0.230737	8.91055	5.07812e-19	1.3544e-17
PSPTO_0990	538.482	1.47236	0.181836	8.09718	5.62462e-16	1.14529e-14
PSPTO_0991	294.556	0.77501	0.209176	3.70506	0.000211339	0.000786259
PSPTO_0992	397.17	0.19371	0.22247	0.870722	0.383906	0.488678
PSPTO_0993	922.428	-0.0353334	0.261852	-0.134937	0.892662	0.931865
PSPTO_0994	1320.09	-1.18298	0.28524	-4.14733	3.36378e-05	0.000152389
PSPTO_0995	421.923	-0.354141	0.204795	-1.72924	0.0837654	0.144072
PSPTO_0996	270.907	-0.367079	0.286652	-1.28058	0.200343	0.291534
PSPTO_0997	196.976	-0.806843	0.225079	-3.5847	0.000337463	0.00118856
PSPTO_0998	650.876	0.862563	0.281473	3.06447	0.00218059	0.0061816
PSPTO_0999	613.103	0.717797	0.344803	2.08176	0.0373646	0.0731707
PSPTO_1000	1398.98	-0.143566	0.220071	-0.652364	0.514166	0.612236
PSPTO_1001	1976.26	0.49725	0.212608	2.33881	0.0193454	0.0413472
PSPTO_1003	257.082	-0.915305	0.219986	-4.16073	3.1723e-05	0.000144754
PSPTO_1004	406.773	-0.689594	0.22638	-3.04618	0.00231767	0.00652462
PSPTO_1005	1722.54	-1.74723	0.395316	-4.41983	9.87798e-06	4.9926e-05
PSPTO_1006	104.265	-1.74437	0.384039	-4.54216	5.56813e-06	2.94805e-05
PSPTO_1007	602.614	-0.624807	0.240264	-2.6005	0.00930881	0.021916
PSPTO_1008	3041.21	-2.37092	0.306163	-7.74398	9.63553e-15	1.74329e-13
PSPTO_1009	107.226	-0.855507	0.34278	-2.49579	0.0125677	0.0285588
PSPTO_1010	234.994	-0.526371	0.207207	-2.54031	0.0110754	0.0255458
PSPTO_1011	37.8265	-0.415962	0.309436	-1.34426	0.178865	0.265458
PSPTO_1012	36.5477	-0.560491	0.377005	-1.48669	0.137096	0.213675
PSPTO_1013	48.7446	-1.14796	0.327327	-3.50707	0.000453072	0.00153482
PSPTO_1014	425.917	-0.295185	0.177717	-1.66098	0.0967165	0.161983
PSPTO_1015	927.497	-1.24427	0.386822	-3.21663	0.00129705	0.00390284
PSPTO_1016	1358.54	-1.25096	0.371399	-3.36823	0.000756518	0.00242812
PSPTO_1017	33.614	0.358135	0.328229	1.09111	0.275224	0.375799
PSPTO_1019	52.7071	0.202643	0.2783	0.728147	0.466524	0.568643
PSPTO_1020	1896.7	0.000264363	0.213493	0.00123828	0.999012	0.999797
PSPTO_1022	7131.98	5.14997	0.297426	17.3151	3.61617e-67	1.02717e-64
PSPTO_1023	41.513	-0.721948	0.297304	-2.42832	0.015169	0.0335965
PSPTO_1024	95.3699	-1.15688	0.324741	-3.56246	0.000367389	0.00127967
PSPTO_1025	437.124	1.20702	0.345878	3.48973	0.000483512	0.0016292
PSPTO_1026	236.678	0.51977	0.285582	1.82004	0.0687532	0.122058
PSPTO_1027	300.336	-0.373732	0.193291	-1.93352	0.0531722	0.0989125
PSPTO_1028	183.394	0.245261	0.217664	1.12679	0.259833	0.359078
PSPTO_1029	73.7256	0.631282	0.271768	2.32287	0.0201861	0.0428539
PSPTO_1030	304.959	0.0965498	0.188728	0.511581	0.608945	0.697181
PSPTO_1031	68.5075	0.500057	0.284423	1.75815	0.0787225	0.136849
PSPTO_1032	103.626	0.0676241	0.227151	0.297706	0.765928	0.82997
PSPTO_1033	198.484	0.141981	0.247709	0.573179	0.566524	0.658985
PSPTO_1034	121.838	0.0227861	0.23465	0.0971065	0.922642	0.954567
PSPTO_1035	346.876	-1.10249	0.327935	-3.36191	0.000774042	0.00247554
PSPTO_1036	48.5751	-0.0195218	0.35514	-0.0549694	0.956163	0.975961
PSPTO_1037	345.928	-1.4108	0.30675	-4.59918	4.24161e-06	2.31031e-05
PSPTO_1038	998.085	-1.27406	0.258299	-4.93251	8.11813e-07	5.0792e-06
PSPTO_1039	3684.85	-1.89212	0.232528	-8.13717	4.04625e-16	8.35882e-15
PSPTO_1040	1671.84	-2.03335	0.247481	-8.21619	2.10078e-16	4.46986e-15
PSPTO_1041	1427.01	0.095851	0.224723	0.42653	0.669722	0.748955
PSPTO_1042	365.293	0.313571	0.222635	1.40845	0.158997	0.241401
PSPTO_1043	469.715	0.614899	0.273269	2.25016	0.0244389	0.0505968
PSPTO_1044	163.052	-1.48929	0.214228	-6.95187	3.60468e-12	5.08143e-11
PSPTO_1045	381.282	-0.356173	0.275592	-1.29239	0.196221	0.286563
PSPTO_1046	293.322	-0.625941	0.210117	-2.97901	0.00289181	0.00794409
PSPTO_1047	61.8989	-0.571116	0.307565	-1.85689	0.0633265	0.113884
PSPTO_1048	44.6877	-0.491595	0.291123	-1.68861	0.0912938	0.154449
PSPTO_1049	234.348	-0.822939	0.221805	-3.71019	0.000207101	0.000772516
PSPTO_1050	40.1454	-0.559243	0.29232	-1.91312	0.0557327	0.102598
PSPTO_1051	122.862	-0.703223	0.266285	-2.64087	0.00826941	0.0198473
PSPTO_1052	196.794	-0.733677	0.215133	-3.41034	0.000648829	0.00212572
PSPTO_1053	210.454	-0.628846	0.199888	-3.14599	0.00165524	0.00484712
PSPTO_1054	145.852	-1.19975	0.320936	-3.73827	0.000185289	0.000700351
PSPTO_1055	68.1598	-0.945575	0.384583	-2.45871	0.0139439	0.0311748
PSPTO_1056	414.099	-0.325462	0.189149	-1.72066	0.0853121	0.14585
PSPTO_1057	522.564	0.816111	0.236054	3.45731	0.000545604	0.00181368
PSPTO_1058	554.909	0.588272	0.22381	2.62845	0.00857748	0.0204254
PSPTO_1059	1808.76	-2.04505	0.286192	-7.14573	8.95206e-13	1.35257e-11
PSPTO_1060	82.4783	-1.296	0.276101	-4.69393	2.68007e-06	1.50897e-05
PSPTO_1061	824.721	-0.9035	0.304105	-2.97101	0.00296818	0.00812637
PSPTO_1062	4622.53	-2.21006	0.280348	-7.88327	3.18916e-15	5.9992e-14
PSPTO_t17	244.496	1.45091	0.323032	4.49153	7.07124e-06	3.67201e-05
PSPTO_1065	636.326	-0.535063	0.30857	-1.73401	0.0829162	0.143132
PSPTO_1066	5010.87	-1.63499	0.277134	-5.89964	3.64298e-09	3.39275e-08
PSPTO_1067	2029.47	1.07895	0.208712	5.16956	2.34649e-07	1.61916e-06
PSPTO_1068	785.681	-0.185118	0.223122	-0.829672	0.406724	0.511109
PSPTO_1069	400.077	1.35534	0.212233	6.38609	1.70184e-10	1.9453e-09
PSPTO_1070	2122.31	0.610682	0.19339	3.15777	0.00158978	0.00466748
PSPTO_1071	1449.03	0.42375	0.245877	1.72343	0.0848114	0.145212
PSPTO_1072	1786.47	0.28515	0.307131	0.928433	0.353183	0.458089
PSPTO_1073	1765.25	0.768768	0.227726	3.37585	0.000735871	0.00237299
PSPTO_1074	8710.45	0.928355	0.219711	4.22534	2.38579e-05	0.000112106
PSPTO_1075	1436.94	0.886621	0.238458	3.71815	0.000200688	0.000752547
PSPTO_1076	604.149	0.704794	0.262488	2.68506	0.00725177	0.0177117
PSPTO_1077	467.583	0.924489	0.276892	3.33881	0.000841377	0.00266828
PSPTO_1078	594.14	-0.162655	0.26043	-0.624562	0.532258	0.627988
PSPTO_1079	2656.72	0.0119523	0.386164	0.0309515	0.975308	0.987222
PSPTO_1080	1432.23	0.157079	0.206562	0.760447	0.446987	0.549549
PSPTO_1081	1680.21	0.715095	0.238176	3.00238	0.00267877	0.00741623
PSPTO_1082	222.076	0.297856	0.370589	0.803735	0.42155	0.524836
PSPTO_1083	608.647	-1.02101	0.176247	-5.79307	6.91108e-09	6.15389e-08
PSPTO_1084	315.007	0.709914	0.310181	2.28871	0.0220961	0.0464574
PSPTO_1085	457.644	-0.0173646	0.300018	-0.0578786	0.953845	0.974954
PSPTO_1086	1132.34	0.189284	0.237399	0.797325	0.425262	0.528069
PSPTO_1087	948.438	0.183755	0.242237	0.758577	0.448105	0.550657
PSPTO_1088	913.164	0.531549	0.183038	2.90403	0.00368387	0.00982078
PSPTO_1089	2150.46	-0.112413	0.183237	-0.613482	0.539557	0.634877
PSPTO_1090	1395.54	-0.792344	0.213902	-3.70424	0.000212025	0.000788296
PSPTO_1091	464.367	-0.457876	0.219246	-2.08841	0.0367609	0.0721876
PSPTO_1092	23.143	-0.0483782	0.414441	-0.116731	0.907073	0.941546
PSPTO_1093	403.175	-1.1558	0.305958	-3.77764	0.00015832	0.000609362
PSPTO_1094	256.119	-0.902676	0.274907	-3.28356	0.00102503	0.00316532
PSPTO_1095	236.308	-0.257742	0.20544	-1.25458	0.20963	0.302389
PSPTO_1096	236.425	0.0939327	0.193376	0.485753	0.627142	0.712844
PSPTO_1097	290.392	-1.16871	0.35878	-3.25745	0.00112418	0.00344099
PSPTO_1098	1789.08	-0.0063592	0.222225	-0.0286161	0.977171	0.988129
PSPTO_1099	52.4902	0.193467	0.267592	0.72299	0.469686	0.571001
PSPTO_1100	2211.55	-1.02336	0.416979	-2.45424	0.0141184	0.031503
PSPTO_1101	1572.06	1.76813	0.266312	6.63933	3.15107e-11	3.95171e-10
PSPTO_1102	856.481	2.50529	0.194934	12.852	8.38534e-38	7.00546e-36
PSPTO_1103	8196.75	2.9085	0.295984	9.82655	8.65354e-23	3.016e-21
PSPTO_1104	5859.83	2.11629	0.245822	8.60904	7.3674e-18	1.73669e-16
PSPTO_t18	2594.1	1.00256	0.24112	4.15791	3.21174e-05	0.000146201
PSPTO_1105	13595.3	0.460953	0.216562	2.12851	0.033295	0.0662286
PSPTO_1106	409.511	0.649451	0.281021	2.31104	0.0208308	0.0440908
PSPTO_1107	1178.68	0.389224	0.231438	1.68176	0.0926146	0.156218
PSPTO_1108	1352.65	1.10756	0.238092	4.65183	3.29001e-06	1.82525e-05
PSPTO_1109	1106.74	0.884867	0.201807	4.38472	1.16136e-05	5.79252e-05
PSPTO_1110	1685.91	-0.870112	0.353858	-2.45893	0.0139351	0.0311748
PSPTO_1111	693.096	-0.350318	0.355347	-0.985848	0.324208	0.427635
PSPTO_1112	595.278	-0.418358	0.212246	-1.9711	0.0487125	0.0919212
PSPTO_5636	1968.07	-0.924639	0.329389	-2.80713	0.00499844	0.0128315
PSPTO_1114	138.74	0.75906	0.288034	2.63532	0.00840591	0.0200985
PSPTO_1115	199.193	0.0660293	0.278197	0.237348	0.812387	0.867069
PSPTO_1116	519.295	-0.531817	0.230392	-2.30832	0.0209815	0.0443768
PSPTO_1117	212.068	-0.515685	0.255709	-2.01668	0.0437286	0.0837347
PSPTO_1118	589.371	-0.22831	0.230648	-0.989863	0.322241	0.425832
PSPTO_1119	427.041	-0.424905	0.304886	-1.39365	0.163423	0.24672
PSPTO_1120	159.693	-0.252959	0.282777	-0.894555	0.371025	0.475554
PSPTO_1121	861.702	-0.334897	0.239023	-1.40111	0.161182	0.24418
PSPTO_1122	574.597	-0.317157	0.327195	-0.969322	0.332385	0.435589
PSPTO_1123	916.774	-0.352875	0.372254	-0.94794	0.34316	0.447233
PSPTO_1124	65.9929	0.0448078	0.275176	0.162833	0.87065	0.915616
PSPTO_1125	308.743	-0.305269	0.30283	-1.00805	0.31343	0.416806
PSPTO_1126	1840.82	-0.282674	0.282111	-1.002	0.316346	0.419443
PSPTO_1127	1188.14	-0.553014	0.242819	-2.27747	0.0227579	0.0476197
PSPTO_1128	1189.27	-0.375643	0.190223	-1.97475	0.048296	0.091183
PSPTO_1129	819.47	0.292225	0.257437	1.13513	0.25632	0.354987
PSPTO_1130	692.1	0.0420069	0.225272	0.186472	0.852074	0.899579
PSPTO_1131	536.944	1.09816	0.30101	3.64827	0.000264011	0.000958368
PSPTO_1132	383.561	0.72968	0.334274	2.18288	0.0290446	0.0589085
PSPTO_5634	1103.6	1.34571	0.386543	3.48139	0.000498817	0.00167679
PSPTO_1133	489.888	1.07558	0.210883	5.10037	3.38995e-07	2.25507e-06
PSPTO_1134	538.338	0.8576	0.210772	4.06885	4.72457e-05	0.000206575
PSPTO_1135	541.161	0.0941198	0.188106	0.500356	0.616824	0.703227
PSPTO_1136	2825.52	0.0223747	0.257288	0.0869639	0.9307	0.959758
PSPTO_1137	20.3104	-0.884249	0.367447	-2.40646	0.0161078	0.0353228
PSPTO_1138	1827.48	-0.957125	0.382375	-2.5031	0.0123109	0.0280315
PSPTO_1139	55.168	0.250318	0.338503	0.739486	0.459612	0.562001
PSPTO_1140	1025.34	0.181913	0.214202	0.849259	0.395737	0.500152
PSPTO_1141	265.216	-0.754673	0.201165	-3.75151	0.000175771	0.000668378
PSPTO_1142	254.794	-0.873685	0.229926	-3.79985	0.000144786	0.000566091
PSPTO_1143	252.98	0.107816	0.243085	0.443533	0.657381	0.739919
PSPTO_1144	1305.93	-0.438351	0.253378	-1.73002	0.0836259	0.14392
PSPTO_1145	437.315	0.293656	0.266421	1.10223	0.270363	0.370193
PSPTO_1146	186.828	1.98144	0.250498	7.91003	2.57332e-15	4.90572e-14
PSPTO_1147	277.909	0.424834	0.224844	1.88946	0.0588306	0.107293
PSPTO_1148	1186.53	-0.161249	0.206963	-0.779122	0.435908	0.538463
PSPTO_1149	1553.34	-1.35925	0.500339	-2.71667	0.00659427	0.0162949
PSPTO_1150	1502.62	-2.05009	0.484321	-4.23291	2.30691e-05	0.00010858
PSPTO_1151	1410.26	-0.311006	0.232655	-1.33677	0.181297	0.268355
PSPTO_1152	204.329	-0.906742	0.204184	-4.4408	8.96238e-06	4.5623e-05
PSPTO_1153	86.3506	-0.989517	0.277969	-3.55981	0.000371127	0.0012919
PSPTO_1154	120.577	-0.87009	0.406879	-2.13845	0.0324802	0.0649718
PSPTO_1155	93.8142	-0.370219	0.553588	-0.668764	0.503646	0.602742
PSPTO_1156	112.163	-0.578187	0.374704	-1.54305	0.122819	0.195225
PSPTO_1157	182.671	-0.717977	0.362171	-1.98243	0.0474316	0.0898196
PSPTO_1158	197.602	0.55123	0.33875	1.62725	0.103685	0.17148
PSPTO_1159	538.981	-1.26646	0.39639	-3.19499	0.00139834	0.00417006
PSPTO_1160	323.62	-0.914287	0.348286	-2.62511	0.0086622	0.0205813
PSPTO_1161	32.71	-1.01165	0.353759	-2.85973	0.00423998	0.0111053
PSPTO_1164	3792.2	-0.190424	0.298146	-0.638695	0.523021	0.619147
PSPTO_1165	1012.26	-0.272998	0.236435	-1.15464	0.248238	0.345731
PSPTO_1166	740.815	-0.41105	0.254041	-1.61804	0.105653	0.173983
PSPTO_1167	103.124	1.3395	0.387274	3.4588	0.000542589	0.00180789
PSPTO_1168	355.949	0.0272363	0.336871	0.0808507	0.935561	0.961977
PSPTO_1169	938.606	-0.109861	0.211494	-0.519454	0.603444	0.692833
PSPTO_1170	155.673	-0.670384	0.299133	-2.24109	0.0250202	0.0516309
PSPTO_1171	3300.94	1.30979	0.461572	2.83768	0.00454424	0.0117988
PSPTO_1172	454.621	1.14328	0.305197	3.74604	0.000179649	0.000682667
PSPTO_1173	465.851	-0.453824	0.459014	-0.988695	0.322812	0.426389
PSPTO_1174	132.975	-0.693028	0.256833	-2.69836	0.00696821	0.0170852
PSPTO_1175	116.261	1.19046	0.323664	3.67806	0.000235015	0.000863434
PSPTO_1176	69.4502	0.68838	0.410512	1.67688	0.0935658	0.157495
PSPTO_1177	447.394	-0.136947	0.214259	-0.639165	0.522716	0.618914
PSPTO_1178	1918.25	0.990453	0.243974	4.05966	4.91449e-05	0.000214433
PSPTO_1179	997.731	0.255232	0.232198	1.0992	0.271681	0.371729
PSPTO_1180	790.401	0.463034	0.304306	1.5216	0.128108	0.201938
PSPTO_1181	652.701	-0.0332527	0.392525	-0.0847151	0.932488	0.960853
PSPTO_1182	957.034	0.0338948	0.442345	0.0766253	0.938922	0.964036
PSPTO_1183	1322.84	0.595476	0.309085	1.92658	0.0540319	0.0998879
PSPTO_1184	692.396	-1.24198	0.466885	-2.66014	0.00781072	0.018882
PSPTO_1185	1252.26	-0.409274	0.270757	-1.51159	0.130637	0.205184
PSPTO_1186	344.407	1.68424	0.26956	6.24812	4.15424e-10	4.53851e-09
PSPTO_1187	651.343	-0.227803	0.178029	-1.27958	0.200691	0.291876
PSPTO_1188	738.98	-0.420913	0.25655	-1.64067	0.100866	0.167403
PSPTO_1189	1792.12	-0.00096119	0.223027	-0.00430974	0.996561	0.999595
PSPTO_1190	51.3237	0.163843	0.279411	0.586387	0.557616	0.651948
PSPTO_1191	1125.79	-1.19278	0.231868	-5.14422	2.68638e-07	1.83209e-06
PSPTO_1192	160.269	-0.57657	0.251259	-2.29472	0.021749	0.0458293
PSPTO_1193	409.995	0.229602	0.242022	0.948681	0.342783	0.446845
PSPTO_1194	815.684	-0.0540758	0.198312	-0.27268	0.785099	0.845569
PSPTO_1195	4528.67	0.502756	0.302667	1.66109	0.0966956	0.161983
PSPTO_1196	502.939	0.21777	0.314693	0.692006	0.488934	0.589355
PSPTO_1197	823.828	1.23015	0.261847	4.69798	2.62744e-06	1.4808e-05
PSPTO_1198	241.066	0.918795	0.342755	2.68062	0.0073486	0.0179327
PSPTO_1199	30.2248	-0.596077	0.456291	-1.30635	0.191433	0.280725
PSPTO_1200	380.937	-0.996096	0.248318	-4.01137	6.03666e-05	0.000258435
PSPTO_1201	555.384	-1.78314	0.668336	-2.66803	0.00762966	0.0184857
PSPTO_1202	1862.98	-0.638704	0.231781	-2.75564	0.00585774	0.0147117
PSPTO_1203	491.739	-0.78152	0.236191	-3.30885	0.000936799	0.00293059
PSPTO_1204	358.631	-0.0714311	0.259329	-0.275446	0.782973	0.843799
PSPTO_1205	27897.8	0.406101	0.411448	0.987005	0.32364	0.427184
PSPTO_1206	174.139	-0.488587	0.262776	-1.85932	0.0629811	0.11337
PSPTO_1207	425.739	0.283647	0.239845	1.18263	0.236958	0.333968
PSPTO_1208	224.837	0.361271	0.285336	1.26612	0.205469	0.297772
PSPTO_1209	149.634	0.544415	0.326357	1.66816	0.0952845	0.160009
PSPTO_1210	83.9351	1.36871	0.259818	5.26794	1.37965e-07	9.87125e-07
PSPTO_1211	182.53	0.285186	0.276551	1.03123	0.302435	0.404668
PSPTO_1212	67.305	-0.0175118	0.316507	-0.0553283	0.955877	0.975961
PSPTO_1213	369.053	-0.312237	0.235479	-1.32596	0.184851	0.272639
PSPTO_1214	101.105	0.682774	0.293449	2.32672	0.0199802	0.0425441
PSPTO_1215	599.311	0.32422	0.284584	1.13928	0.254588	0.353137
PSPTO_1216	1053.65	-0.551472	0.176858	-3.11816	0.00181987	0.00524539
PSPTO_1217	207.874	-0.0662316	0.317886	-0.20835	0.834956	0.885466
PSPTO_1218	157.881	-0.734014	0.274771	-2.67137	0.00755423	0.0183557
PSPTO_1219	9.82324	-0.500912	0.513514	-0.97546	0.329332	0.432839
PSPTO_1220	76.4697	-0.585679	0.256985	-2.27904	0.0226649	0.0474602
PSPTO_1221	578.51	0.261571	0.414763	0.630652	0.528268	0.624317
PSPTO_1222	20.767	-0.111101	0.379485	-0.292767	0.769701	0.833366
PSPTO_1223	512.744	-1.15174	0.27892	-4.12928	3.63904e-05	0.000163685
PSPTO_1224	289.008	0.347387	0.230367	1.50797	0.131563	0.206295
PSPTO_1226	52.8958	0.317838	0.282267	1.12602	0.260158	0.359426
PSPTO_1227	1894.67	-0.0165495	0.219469	-0.075407	0.939891	0.964509
PSPTO_1229	737.307	-0.407922	0.259159	-1.57403	0.115482	0.186272
PSPTO_1230	22.4016	-0.973063	0.425819	-2.28516	0.0223037	0.0468593
PSPTO_1231	471.545	-0.677393	0.312705	-2.16624	0.0302932	0.0611417
PSPTO_1232	7398.29	1.46733	0.488224	3.00545	0.00265186	0.0073489
PSPTO_1233	3296.27	2.10368	0.483137	4.35422	1.33543e-05	6.55447e-05
PSPTO_1234	2125.86	2.19063	0.485127	4.51557	6.31453e-06	3.31542e-05
PSPTO_1235	2365.55	2.21136	0.364474	6.06728	1.30094e-09	1.30117e-08
PSPTO_1236	2319.21	2.30707	0.54687	4.21867	2.45747e-05	0.000115379
PSPTO_1237	2656.89	2.46069	0.399191	6.1642	7.08392e-10	7.43877e-09
PSPTO_1238	2633.53	2.63888	0.327724	8.05216	8.13445e-16	1.65042e-14
PSPTO_1239	2412.8	3.19587	0.336195	9.50601	1.98107e-21	6.28742e-20
PSPTO_1240	2232.41	3.44041	0.371026	9.27269	1.81502e-20	5.37973e-19
PSPTO_1241	2006.88	3.11248	0.333417	9.33509	1.00902e-20	3.06537e-19
PSPTO_1242	2017.89	2.98297	0.296418	10.0634	8.01882e-24	2.99703e-22
PSPTO_1243	9465.5	2.78327	0.277834	10.0177	1.27375e-23	4.66849e-22
PSPTO_1244	502.569	1.19428	0.302015	3.95439	7.6731e-05	0.00031888
PSPTO_1245	279.576	0.459118	0.225289	2.03791	0.0415592	0.080169
PSPTO_1246	14334.7	-1.67803	1.07328	-1.56346	0.117945	0.189654
PSPTO_1247	662.639	-1.29399	0.394706	-3.27837	0.00104409	0.00321605
PSPTO_1248	297.046	-1.43561	0.333542	-4.30413	1.6764e-05	8.10522e-05
PSPTO_1249	367.319	-1.06672	0.336512	-3.16994	0.0015247	0.00450903
PSPTO_1250	271.349	0.157713	0.203312	0.775718	0.437916	0.540591
PSPTO_1251	89.2601	0.806373	0.259822	3.10356	0.00191209	0.00548338
PSPTO_1252	169.435	0.885033	0.275331	3.21443	0.00130703	0.00393077
PSPTO_1253	1060.39	-0.238665	0.228431	-1.0448	0.296113	0.398411
PSPTO_1254	719.23	-0.282606	0.288223	-0.980512	0.326834	0.430327
PSPTO_1255	6338.92	-1.6929	0.631876	-2.67916	0.00738066	0.0179955
PSPTO_1256	1043.78	-1.07608	0.552598	-1.94731	0.0514972	0.0964574
PSPTO_1257	1066.64	-1.32357	0.672586	-1.96788	0.0490819	0.0924517
PSPTO_1258	1594.17	-1.27087	0.696258	-1.82529	0.0679573	0.120948
PSPTO_1259	15.0447	-0.0773175	0.597069	-0.129495	0.896966	0.934641
PSPTO_1260	352.282	1.21024	0.213048	5.6806	1.34225e-08	1.13981e-07
PSPTO_1261	298.575	0.351605	0.349943	1.00475	0.315018	0.418428
PSPTO_1262	129.231	0.223287	0.321448	0.69463	0.487287	0.58762
PSPTO_1263	306.793	-0.0262453	0.297797	-0.0881313	0.929772	0.959401
PSPTO_1264	102.548	0.744933	0.26916	2.76762	0.00564677	0.0142439
PSPTO_1265	478.429	0.84932	0.196473	4.32282	1.54044e-05	7.50535e-05
PSPTO_1266	12883.3	1.44715	0.439729	3.29101	0.000998297	0.0030957
PSPTO_1267	354.221	1.2575	0.248678	5.05672	4.26519e-07	2.78192e-06
PSPTO_1268	3675.18	1.76805	0.22206	7.96203	1.69245e-15	3.32692e-14
PSPTO_1269	306.183	0.823637	0.258622	3.18471	0.00144898	0.00430076
PSPTO_1270	163.954	2.21729	0.249856	8.87428	7.03882e-19	1.85989e-17
PSPTO_1271	2255.21	0.998302	0.245955	4.05889	4.93071e-05	0.000214811
PSPTO_1272	1095.65	1.36162	0.329153	4.13672	3.52308e-05	0.000159225
PSPTO_1273	1522.89	1.198	0.324447	3.69244	0.000222115	0.000819907
PSPTO_1274	14071.4	-0.19021	0.385463	-0.493458	0.621689	0.707774
PSPTO_1275	567.547	-0.435946	0.336346	-1.29612	0.194934	0.284903
PSPTO_1276	1274.73	-0.494418	0.46242	-1.0692	0.284981	0.386207
PSPTO_1277	295.881	-0.286848	0.301068	-0.952769	0.340707	0.444547
PSPTO_1278	3239.81	-1.64424	0.338671	-4.85499	1.20396e-06	7.22247e-06
PSPTO_1280	469.713	0.460366	0.224443	2.05115	0.0402522	0.0779123
PSPTO_1281	950.185	-0.62217	0.402825	-1.54452	0.122464	0.194933
PSPTO_1282	201.87	-0.0481612	0.237811	-0.202519	0.839511	0.88929
PSPTO_1283	112.885	-0.508138	0.306812	-1.65619	0.0976843	0.163326
PSPTO_1284	329.1	0.0205912	0.217856	0.0945175	0.924698	0.955998
PSPTO_1285	249.217	-0.0702982	0.237691	-0.295755	0.767417	0.831369
PSPTO_1286	176.841	1.67182	0.225412	7.4167	1.20075e-13	1.98298e-12
PSPTO_1287	4753.85	1.52568	0.268398	5.68441	1.31267e-08	1.1214e-07
PSPTO_1288	2725.74	1.44954	0.236446	6.13054	8.75805e-10	8.99719e-09
PSPTO_1289	1438.19	0.936006	0.191495	4.88789	1.0192e-06	6.2259e-06
PSPTO_1290	769.541	0.237488	0.219305	1.08291	0.278847	0.379832
PSPTO_1291	349.444	0.518967	0.268523	1.93267	0.0532765	0.098942
PSPTO_1292	3175.54	0.0973608	0.290847	0.334749	0.737814	0.807099
PSPTO_1293	565.652	0.0209972	0.409281	0.0513026	0.959084	0.978197
PSPTO_1294	669.853	0.131422	0.342419	0.383806	0.701122	0.775962
PSPTO_1295	1383.32	0.247236	0.208752	1.18435	0.236274	0.333318
PSPTO_1296	5125.06	-0.610283	0.51319	-1.18919	0.234363	0.331116
PSPTO_1297	90.6693	-0.161665	0.458986	-0.352223	0.724671	0.796277
PSPTO_1298	266.487	1.04817	0.22781	4.60107	4.2032e-06	2.29159e-05
PSPTO_1299	738.47	0.551611	0.284591	1.93826	0.0525914	0.0981747
PSPTO_1300	3659.28	0.912356	0.32221	2.83156	0.00463214	0.0119996
PSPTO_1301	1862.23	0.45805	0.283793	1.61403	0.106521	0.17505
PSPTO_1302	2199.96	0.404319	0.343368	1.17751	0.238993	0.336069
PSPTO_1303	202.017	0.0574379	0.219382	0.261817	0.793462	0.85227
PSPTO_1304	11151.8	2.53109	0.654724	3.86589	0.000110686	0.000444074
PSPTO_1305	926.708	-0.510154	0.224931	-2.26805	0.0233263	0.0486479
PSPTO_1306	369.762	-0.238046	0.189861	-1.25379	0.209917	0.302389
PSPTO_1307	172.216	-0.384091	0.259662	-1.47919	0.139089	0.216364
PSPTO_1308	679.939	-0.388514	0.180942	-2.14717	0.0317797	0.0637727
PSPTO_1309	472.145	-0.760282	0.218654	-3.4771	0.000506867	0.00169883
PSPTO_1310	737.725	-0.402336	0.250521	-1.606	0.108274	0.177468
PSPTO_1311	1482.46	-2.01387	0.186074	-10.823	2.68e-27	1.23781e-25
PSPTO_1312	103.96	-0.853222	0.307811	-2.7719	0.00557293	0.0140898
PSPTO_1313	104.538	-0.560942	0.255517	-2.19532	0.0281408	0.0573002
PSPTO_1315	803.578	-0.41269	0.253196	-1.62992	0.103118	0.170741
PSPTO_1317	92.0039	-0.361766	0.309607	-1.16847	0.242619	0.339487
PSPTO_1318	623.867	-1.09432	0.349924	-3.12732	0.00176406	0.00511047
PSPTO_1319	997.329	-0.670071	0.300994	-2.22619	0.0260013	0.0534999
PSPTO_1320	3242.08	-2.03936	0.32009	-6.37121	1.87547e-10	2.13518e-09
PSPTO_1321	178.624	-2.01586	0.270233	-7.45972	8.67075e-14	1.44453e-12
PSPTO_1322	640.605	-2.13335	0.224831	-9.48867	2.34003e-21	7.34458e-20
PSPTO_1323	5780.7	-2.39757	0.263767	-9.08973	9.92845e-20	2.82018e-18
PSPTO_1324	1929.46	-0.849684	0.22297	-3.81076	0.000138543	0.000544679
PSPTO_1325	5879.36	1.04384	0.257911	4.04731	5.18106e-05	0.000225028
PSPTO_1326	12154.7	1.33027	0.18014	7.38462	1.52894e-13	2.48169e-12
PSPTO_1327	3782.55	1.20991	0.190613	6.34746	2.18904e-10	2.46256e-09
PSPTO_1328	2499.99	0.901714	0.214784	4.19824	2.69003e-05	0.000124854
PSPTO_1329	5424.32	1.01891	0.288536	3.53132	0.000413495	0.00141681
PSPTO_1330	2158.88	0.813587	0.337777	2.40865	0.0160116	0.0352429
PSPTO_1331	816.458	0.384615	0.301799	1.27441	0.202519	0.293872
PSPTO_1332	3142.77	-0.284914	0.23557	-1.20947	0.226483	0.321985
PSPTO_1333	458.2	-0.00744184	0.27503	-0.0270583	0.978413	0.988959
PSPTO_1334	5050.03	-1.55804	0.254834	-6.11393	9.72089e-10	9.93245e-09
PSPTO_1335	513.002	-1.12501	0.303184	-3.71065	0.000206724	0.000771617
PSPTO_1336	516.44	0.267511	0.290332	0.921395	0.356844	0.462055
PSPTO_1337	297.789	0.101721	0.201833	0.503984	0.614273	0.701672
PSPTO_1338	1615.45	-1.36571	0.323149	-4.22625	2.37622e-05	0.000111749
PSPTO_1339	277.656	-0.0753814	0.200234	-0.376467	0.70657	0.780331
PSPTO_1340	1492.59	0.279141	0.330775	0.843898	0.398726	0.503034
PSPTO_1341	365.126	0.188115	0.207011	0.90872	0.363498	0.46858
PSPTO_1342	465.823	0.22981	0.198507	1.1577	0.246988	0.344244
PSPTO_1343	833.524	0.973499	0.325567	2.99016	0.00278831	0.00768204
PSPTO_1344	140.313	0.620044	0.301347	2.05757	0.039631	0.0769196
PSPTO_1345	608.212	-0.075531	0.272492	-0.277186	0.781637	0.843076
PSPTO_1346	774.133	-0.11769	0.243008	-0.484306	0.628169	0.713721
PSPTO_1347	502.767	-0.181777	0.185474	-0.980066	0.327054	0.430489
PSPTO_1348	720.353	-0.125679	0.186894	-0.672464	0.501288	0.600679
PSPTO_1349	1384.77	0.134418	0.199979	0.672158	0.501483	0.600786
PSPTO_1350	408.625	-0.0625507	0.195136	-0.32055	0.748551	0.815765
PSPTO_1351	163.839	0.460007	0.299257	1.53716	0.124253	0.197064
PSPTO_1352	304.293	0.0290398	0.227352	0.12773	0.898362	0.935753
PSPTO_1353	53.0108	-0.807002	0.529947	-1.5228	0.127809	0.20169
PSPTO_1354	90.1794	-0.784337	0.466208	-1.68238	0.0924961	0.156065
PSPTO_1355	314.081	-1.09324	0.554711	-1.97083	0.0487433	0.091927
PSPTO_1356	130.384	-1.701	1.25584	-1.35447	#N/A	#N/A
PSPTO_1357	207.709	-1.68184	0.748879	-2.24581	#N/A	#N/A
PSPTO_1358	61.0079	-1.45473	0.607474	-2.39471	0.0166334	0.0363021
PSPTO_1359	93.0608	-0.929945	0.589547	-1.57739	0.114706	0.185337
PSPTO_1360	195.48	-1.48829	0.65252	-2.28083	0.0225584	0.0473069
PSPTO_1361	247.659	-1.14049	0.238756	-4.77681	1.78101e-06	1.04094e-05
PSPTO_1362	252.023	1.01981	0.364033	2.80143	0.00508764	0.0130017
PSPTO_1363	507.801	0.468847	0.323749	1.44818	0.147567	0.226943
PSPTO_1364	105.616	-0.349656	0.222719	-1.56994	0.116428	0.187587
PSPTO_1365	603.149	-0.355248	0.269077	-1.32025	0.186753	0.275069
PSPTO_1366	213.364	0.489415	0.243935	2.00633	0.0448208	0.0854452
PSPTO_1367	265.567	-0.42872	0.206438	-2.07675	0.0378249	0.0739447
PSPTO_1368	336.582	-0.990379	0.260689	-3.79908	0.000145233	0.000567056
PSPTO_1369	1815.22	4.1341	0.261784	15.792	3.53081e-56	7.16377e-54
PSPTO_1370	2204.36	3.70094	0.313095	11.8205	3.05847e-32	1.77298e-30
PSPTO_1371	1288.19	3.30017	0.27742	11.8959	1.24234e-32	7.58897e-31
PSPTO_1372	1287.2	4.56875	0.369764	12.3559	4.52889e-35	3.17637e-33
PSPTO_1373	3369.91	5.19719	0.474358	10.9563	6.19978e-28	2.93508e-26
PSPTO_1374	335.6	3.88716	0.385298	10.0887	6.19712e-24	2.36281e-22
PSPTO_1375	1307.37	2.45311	0.356489	6.8813	5.93101e-12	8.13866e-11
PSPTO_1376	218.665	0.343238	0.293461	1.16962	0.242154	0.33892
PSPTO_1377	2162.47	0.725658	0.265382	2.73439	0.00624959	0.0155608
PSPTO_1378	742.267	2.48218	0.299789	8.27974	1.23445e-16	2.67669e-15
PSPTO_1379	1047.93	1.24488	0.249493	4.98962	6.04986e-07	3.84443e-06
PSPTO_1380	487.482	1.02637	0.288872	3.55301	0.000380845	0.00132329
PSPTO_1381	45734.5	5.9398	0.513217	11.5737	5.60326e-31	3.0905e-29
PSPTO_1382	19148.5	5.68772	0.677981	8.38921	4.8941e-17	1.09033e-15
PSPTO_1383	3108.07	5.00927	0.52788	9.48942	2.32314e-21	7.33208e-20
PSPTO_1384	3037.57	5.04055	0.332994	15.1371	9.22325e-52	1.5878e-49
PSPTO_1385	1353.6	4.76903	0.31947	14.9279	2.16867e-50	3.52006e-48
PSPTO_1386	694.935	3.91591	0.311234	12.5819	2.65652e-36	1.98575e-34
PSPTO_1387	2434	5.84953	0.505807	11.5647	6.21732e-31	3.39621e-29
PSPTO_1388	2273.92	5.88394	0.39624	14.8494	7.01551e-50	1.07716e-47
PSPTO_1389	4344.91	4.70309	0.302872	15.5283	2.23273e-54	4.09166e-52
PSPTO_1390	803.508	2.14381	0.32397	6.61733	3.65756e-11	4.53682e-10
PSPTO_1391	1722.98	1.23147	0.22057	5.58314	2.36215e-08	1.92807e-07
PSPTO_1392	597.97	3.28817	0.236811	13.8852	7.78735e-44	8.84799e-42
PSPTO_1393	380.932	3.41736	0.267886	12.7568	2.85872e-37	2.25561e-35
PSPTO_1394	147.227	4.31984	0.380492	11.3533	7.14206e-30	3.75685e-28
PSPTO_1395	438.404	3.72624	0.309071	12.0563	1.79737e-33	1.18731e-31
PSPTO_1396	708.991	4.31952	0.306421	14.0967	3.9801e-45	4.81084e-43
PSPTO_1397	1388.92	5.00641	0.328739	15.2292	2.26469e-52	4.02053e-50
PSPTO_1398	978.504	4.6604	0.401229	11.6153	3.44512e-31	1.91879e-29
PSPTO_1399	871.08	5.45187	0.409566	13.3113	1.9889e-40	1.82241e-38
PSPTO_1400	952.06	4.07511	0.338045	12.0549	1.82672e-33	1.19282e-31
PSPTO_1401	1140.92	4.85884	0.359275	13.524	1.12833e-41	1.14465e-39
PSPTO_1402	2099.81	4.10627	0.30892	13.2923	2.56516e-40	2.31313e-38
PSPTO_1403	1486.21	4.92146	0.280613	17.5382	7.3156e-69	2.4447e-66
PSPTO_1404	2442.57	5.54691	0.387927	14.2988	2.22494e-46	2.87271e-44
PSPTO_1405	6528.48	4.7092	0.282169	16.6893	1.56837e-62	4.04995e-60
PSPTO_1406	3012.42	3.19304	0.290276	11	3.81978e-28	1.85278e-26
PSPTO_1407	328.511	-0.253991	0.255119	-0.995579	0.319455	0.422937
PSPTO_5622	25902.6	6.22013	0.440233	14.1292	2.51068e-45	3.10069e-43
PSPTO_1408	1668.49	5.73483	0.221106	25.937	2.54768e-148	3.61834e-145
PSPTO_1409	2064.78	1.6629	0.292287	5.68928	1.27572e-08	1.09312e-07
PSPTO_1410	4443.06	-1.63057	0.28863	-5.64935	1.61058e-08	1.33963e-07
PSPTO_1411	1076.97	-0.257986	0.201851	-1.2781	0.201215	0.292353
PSPTO_t19	9998.02	-0.501266	0.26568	-1.88672	0.0591975	0.107858
PSPTO_1412	1257.13	2.1874	0.277704	7.87671	3.36105e-15	6.30168e-14
PSPTO_1413	1226.15	1.77777	0.289983	6.1306	8.75458e-10	8.99719e-09
PSPTO_1414	2088.93	1.33102	0.351615	3.78546	0.000153426	0.000592933
PSPTO_1415	2862.61	2.52037	0.387829	6.49866	8.10393e-11	9.53176e-10
PSPTO_1416	1754.11	2.18084	0.363602	5.99787	1.99922e-09	1.92006e-08
PSPTO_1417	11923.9	-1.54705	0.277986	-5.56519	2.61863e-08	2.09823e-07
PSPTO_1418	560.191	-0.522118	0.207321	-2.51841	0.0117886	0.0269828
PSPTO_1419	1826.41	2.06248	0.246472	8.36802	5.85967e-17	1.29026e-15
PSPTO_1420	556.663	1.85259	0.203929	9.08446	1.0421e-19	2.94536e-18
PSPTO_1421	506.569	1.74175	0.213614	8.15374	3.52853e-16	7.3427e-15
PSPTO_1422	1023.37	2.30735	0.356852	6.46585	1.00732e-10	1.17266e-09
PSPTO_1423	4184.65	1.97957	0.286679	6.90519	5.01369e-12	6.93011e-11
PSPTO_1424	1789	1.7509	0.261755	6.68908	2.24575e-11	2.86057e-10
PSPTO_1425	1402.34	1.64668	0.273975	6.01035	1.85123e-09	1.79468e-08
PSPTO_1426	1386.69	1.98162	0.285191	6.94839	3.69488e-12	5.18287e-11
PSPTO_1427	2267.77	1.96296	0.326738	6.00776	1.88104e-09	1.81737e-08
PSPTO_1428	982.485	1.85613	0.405915	4.57271	4.81465e-06	2.59016e-05
PSPTO_1429	543.143	1.71099	0.30701	5.57308	2.5027e-08	2.02533e-07
PSPTO_1430	5273.88	2.08077	0.433883	4.79569	1.62112e-06	9.5239e-06
PSPTO_1431	3836.24	2.09711	0.302643	6.92933	4.22847e-12	5.88773e-11
PSPTO_1432	1250.06	1.26364	0.316619	3.99106	6.57797e-05	0.000278668
PSPTO_1433	1431.35	1.30433	0.2754	4.73614	2.17829e-06	1.24121e-05
PSPTO_1434	2788.79	1.07075	0.283901	3.77154	0.000162242	0.000622766
PSPTO_1435	2525.85	1.18936	0.3184	3.73543	0.000187391	0.000705948
PSPTO_1436	1967.57	1.02006	0.295253	3.45487	0.000550555	0.001828
PSPTO_1437	2971.55	1.00415	0.261558	3.83912	0.000123478	0.000489518
PSPTO_1438	1475	0.997338	0.212797	4.6868	2.77515e-06	1.55787e-05
PSPTO_1439	558.068	-0.542638	0.208327	-2.60475	0.0091942	0.0216911
PSPTO_1440	805.078	1.02729	0.359193	2.85999	0.00423655	0.0111014
PSPTO_1441	472.643	0.763783	0.371532	2.05577	0.0398052	0.0771298
PSPTO_5635	13181.4	-2.39906	0.32437	-7.39605	1.40294e-13	2.29027e-12
PSPTO_1443	1246.15	-0.301453	0.191555	-1.57371	0.115554	0.186336
PSPTO_1444	5044.81	-0.439679	0.360877	-1.21836	0.223086	0.317712
PSPTO_1445	288.527	0.07444	0.316962	0.234854	0.814322	0.868926
PSPTO_1446	696.867	0.384307	0.211018	1.8212	0.0685761	0.121858
PSPTO_1447	19.7623	-0.751312	0.415691	-1.80738	0.0707027	0.124973
PSPTO_1448	237.563	0.419985	0.225647	1.86125	0.0627091	0.112952
PSPTO_1449	3111.54	1.31526	0.166704	7.88982	3.02633e-15	5.73085e-14
PSPTO_1450	1509.62	1.96648	0.254975	7.71245	1.23423e-14	2.21189e-13
PSPTO_1451	1518.59	-0.565374	0.212776	-2.65714	0.00788069	0.019043
PSPTO_1452	196.091	-0.178071	0.245858	-0.724283	0.468892	0.57056
PSPTO_1453	1385.56	-0.000754358	0.197692	-0.00381583	0.996955	0.999595
PSPTO_1454	262.782	-1.17989	0.287361	-4.10597	4.0262e-05	0.000178974
PSPTO_1455	478.13	-0.208589	0.21113	-0.987966	0.323169	0.426761
PSPTO_1456	500.764	1.2019	0.206372	5.82394	5.74777e-09	5.18302e-08
PSPTO_1457	125.864	0.551237	0.274162	2.01063	0.0443647	0.0847464
PSPTO_1458	1025.77	0.932239	0.270291	3.44902	0.000562623	0.00186371
PSPTO_1459	4477.26	1.86686	0.242178	7.70863	1.27176e-14	2.27197e-13
PSPTO_1460	278.081	1.73922	0.312884	5.55868	2.71826e-08	2.17193e-07
PSPTO_1461	719.807	-0.141986	0.280292	-0.506566	0.612459	0.700077
PSPTO_1462	742.831	0.528112	0.281161	1.87833	0.0603366	0.109501
PSPTO_1463	21.6729	-0.0434626	0.360822	-0.120454	0.904123	0.939514
PSPTO_1464	1103.26	0.0707474	0.213596	0.33122	0.740478	0.809128
PSPTO_1465	620.816	-0.511421	0.252491	-2.0255	0.0428161	0.0822306
PSPTO_1466	288.897	-0.208708	0.291856	-0.715106	0.474543	0.57592
PSPTO_1467	245.134	1.20147	0.280234	4.2874	1.80781e-05	8.69615e-05
PSPTO_1468	1267.2	1.44209	0.296791	4.85894	1.18015e-06	7.08716e-06
PSPTO_1469	187.24	0.411413	0.286443	1.43628	0.150922	0.23104
PSPTO_1470	618.439	1.49317	0.315576	4.73156	2.22797e-06	1.26571e-05
PSPTO_1471	372.687	1.73144	0.319571	5.418	6.02682e-08	4.55904e-07
PSPTO_1472	2231.71	2.14406	0.194926	10.9994	3.8484e-28	1.85278e-26
PSPTO_1473	6407.73	2.95725	0.37895	7.80381	6.0065e-15	1.1043e-13
PSPTO_1474	10013.6	3.43594	0.290221	11.839	2.45249e-32	1.45131e-30
PSPTO_1475	11028.5	3.77914	0.334736	11.2899	1.47204e-29	7.53391e-28
PSPTO_1476	7656.51	2.74261	0.414974	6.60913	3.86596e-11	4.77664e-10
PSPTO_1477	556.205	-0.537049	0.20501	-2.61962	0.00880267	0.0208627
PSPTO_1478	103.756	-0.0714954	0.231728	-0.308531	0.757678	0.823173
PSPTO_1479	785.588	1.33764	0.264151	5.06391	4.10736e-07	2.69756e-06
PSPTO_1480	1453.6	0.821195	0.205016	4.00552	6.18821e-05	0.00026373
PSPTO_1481	1873.13	1.04171	0.274873	3.7898	0.00015077	0.000585457
PSPTO_1482	430.679	-0.288153	0.212316	-1.35719	0.174721	0.260523
PSPTO_1483	669.719	-1.75719	0.368906	-4.76323	1.90515e-06	1.10216e-05
PSPTO_1484	148.663	-0.746426	0.222681	-3.352	0.000802314	0.00255777
PSPTO_1485	1860.98	-0.74217	0.301146	-2.46449	0.0137209	0.0307764
PSPTO_1486	260.338	-0.495454	0.20076	-2.46789	0.0135912	0.0305306
PSPTO_1487	354.006	1.42905	0.245304	5.82563	5.6896e-09	5.13873e-08
PSPTO_1488	475.382	0.970661	0.185975	5.21931	1.79593e-07	1.26899e-06
PSPTO_1489	1331.7	-0.0900922	0.269237	-0.334621	0.737911	0.807099
PSPTO_1490	966.43	-1.49543	0.214643	-6.96707	3.23605e-12	4.64243e-11
PSPTO_1491	974.664	-0.289672	0.3498	-0.828106	0.40761	0.511742
PSPTO_1492	1241.54	-1.12328	0.260279	-4.31567	1.59123e-05	7.72629e-05
PSPTO_1493	8740.62	-1.89649	0.215273	-8.80971	1.25476e-18	3.19653e-17
PSPTO_1494	2246.07	-1.76361	0.227194	-7.7626	8.32078e-15	1.51023e-13
PSPTO_1495	2201.29	-1.52279	0.331295	-4.59648	4.29682e-06	2.33815e-05
PSPTO_1496	1181.38	-1.20587	0.38415	-3.13906	0.00169493	0.00494008
PSPTO_1497	3149.47	-0.990226	0.50527	-1.95979	0.0500199	0.0940314
PSPTO_1498	1766.3	-0.881165	0.485118	-1.81639	0.0693104	0.122932
PSPTO_1499	1865.84	-0.910825	0.458936	-1.98465	0.047184	0.0893805
PSPTO_1500	1610.12	2.1834	0.190934	11.4354	2.78244e-30	1.4773e-28
PSPTO_1501	2200.89	2.80976	0.221547	12.6825	7.39531e-37	5.6017e-35
PSPTO_1502	276.359	0.136663	0.217785	0.627513	0.530323	0.626354
PSPTO_1503	2171.07	-1.05165	0.22069	-4.76526	1.88609e-06	1.09224e-05
PSPTO_1504	371.196	-0.339062	0.237025	-1.43049	0.152576	0.233352
PSPTO_1505	107.137	-0.301988	0.326282	-0.925542	0.354684	0.459512
PSPTO_1506	10091.8	0.141844	0.179167	0.791689	0.428542	0.531097
PSPTO_1507	6797.19	0.307006	0.177852	1.72619	0.0843126	0.144879
PSPTO_1508	1735.83	-0.358877	0.299173	-1.19956	0.23031	0.326363
PSPTO_1509	1526.49	0.897557	0.439205	2.0436	0.0409934	0.0791582
PSPTO_1510	384.16	0.901765	0.233507	3.86183	0.000112541	0.000449927
PSPTO_1511	1771.36	-0.265616	0.19691	-1.34892	0.177363	0.263907
PSPTO_1512	369.93	0.440105	0.284493	1.54698	0.121868	0.19442
PSPTO_1513	298.944	-1.04028	0.343449	-3.02891	0.00245435	0.00687871
PSPTO_1514	4604.81	-2.27592	0.294101	-7.73856	1.00549e-14	1.80765e-13
PSPTO_1515	278.23	0.232341	0.216047	1.07542	0.282187	0.383243
PSPTO_1516	41.8191	0.776837	0.309012	2.51394	0.011939	0.0272829
PSPTO_1517	108.186	0.411065	0.278545	1.47576	0.14001	0.21744
PSPTO_1518	606.082	-0.338186	0.302243	-1.11892	0.263173	0.362487
PSPTO_1519	146.326	-0.175988	0.315147	-0.558433	0.576549	0.669177
PSPTO_1520	752.1	0.352499	0.252567	1.39566	0.162816	0.246195
PSPTO_1521	356.07	0.00580982	0.202147	0.0287405	0.977072	0.988129
PSPTO_1522	337.48	1.0609	0.349431	3.03607	0.00239683	0.00672746
PSPTO_1523	583.268	1.78525	0.228143	7.82514	5.07093e-15	9.38371e-14
PSPTO_1524	1081.55	-0.794366	0.170699	-4.65361	3.26167e-06	1.81129e-05
PSPTO_1525	584.014	0.754134	0.205141	3.67617	0.000236761	0.000867208
PSPTO_1526	178.969	1.09652	0.240182	4.56538	4.98585e-06	2.66459e-05
PSPTO_1527	434.495	1.38007	0.241691	5.71006	1.12934e-08	9.75039e-08
PSPTO_1528	1918.05	1.60068	0.24178	6.62041	3.58198e-11	4.46256e-10
PSPTO_1529	996.947	1.39357	0.210437	6.62227	3.53713e-11	4.41636e-10
PSPTO_1530	275.271	0.547685	0.307241	1.78259	0.0746527	0.130896
PSPTO_1531	857.966	0.777729	0.174511	4.45662	8.32612e-06	4.27287e-05
PSPTO_1532	1369.24	1.03875	0.20548	5.05521	4.29915e-07	2.79765e-06
PSPTO_1533	776.692	1.54953	0.186798	8.29524	1.08365e-16	2.37691e-15
PSPTO_1534	33912.3	2.5374	0.450765	5.6291	1.81152e-08	1.50018e-07
PSPTO_1535	12474.9	2.82347	0.458448	6.15876	7.33145e-10	7.67035e-09
PSPTO_1536	1705.85	1.2437	0.226145	5.49958	3.80702e-08	2.97492e-07
PSPTO_1537	1301.44	1.45192	0.249499	5.81937	5.90702e-09	5.29302e-08
PSPTO_1538	1331.16	1.35128	0.199475	6.77418	1.25118e-11	1.65688e-10
PSPTO_1539	699.852	1.30257	0.226485	5.75124	8.85907e-09	7.74283e-08
PSPTO_1540	995.703	1.35563	0.258928	5.23556	1.64484e-07	1.16658e-06
PSPTO_1541	2796.38	0.552006	0.163588	3.37437	0.000739861	0.00238139
PSPTO_1542	7030.91	1.28132	0.370549	3.45791	0.000544382	0.00181096
PSPTO_1543	2444.98	1.50404	0.517368	2.90711	0.00364791	0.00975695
PSPTO_1544	2380.66	1.75696	0.456655	3.84747	0.000119345	0.000475454
PSPTO_1545	1252.94	1.1217	0.40303	2.78318	0.0053829	0.013658
PSPTO_1546	1457.96	1.2907	0.402769	3.20457	0.00135264	0.00404866
PSPTO_1547	898.539	1.42391	0.363379	3.91853	8.90905e-05	0.000365168
PSPTO_1548	526.725	1.03216	0.356993	2.89127	0.00383685	0.0101666
PSPTO_1549	3637.78	1.21566	0.256702	4.73568	2.18317e-06	1.24275e-05
PSPTO_1550	2491.4	0.152114	0.242816	0.62646	0.531013	0.626909
PSPTO_1551	658.899	-0.0251895	0.191664	-0.131426	0.895439	0.933563
PSPTO_1552	3165.4	1.30234	0.206182	6.31647	2.67607e-10	2.9751e-09
PSPTO_1553	1270.71	1.17814	0.235913	4.99394	5.91592e-07	3.77198e-06
PSPTO_1554	4231.78	1.33926	0.216429	6.18798	6.0939e-10	6.45885e-09
PSPTO_1555	243.773	0.860382	0.302568	2.8436	0.00446075	0.0116086
PSPTO_1556	341.86	0.524727	0.316156	1.65971	0.0969731	0.162365
PSPTO_1557	246.225	0.277127	0.216236	1.28159	0.199985	0.291151
PSPTO_1558	1750.85	-0.37894	0.477038	-0.794362	0.426985	0.52986
PSPTO_1559	946.729	0.169972	0.391487	0.43417	0.664165	0.744499
PSPTO_1560	330.474	1.49226	0.289784	5.14957	2.61085e-07	1.78486e-06
PSPTO_1561	594.438	1.3078	0.230641	5.67029	1.42554e-08	1.19623e-07
PSPTO_1562	693.18	0.83237	0.332584	2.50274	0.0123237	0.0280492
PSPTO_1563	492.213	0.718363	0.315085	2.2799	0.0226135	0.0473875
PSPTO_1564	5513.07	-0.349945	0.194846	-1.79601	0.0724931	0.12774
PSPTO_1565	4327.49	-1.1563	0.415217	-2.78481	0.00535592	0.0135956
PSPTO_1566	5.089	-0.573274	0.66127	-0.866928	0.385982	0.490551
PSPTO_1567	234.238	-0.525271	0.240469	-2.18436	0.0289361	0.0587093
PSPTO_1568	709.563	5.41885	0.358466	15.1168	1.25499e-51	2.09695e-49
PSPTO_5620	55.8899	4.20394	0.498252	8.43738	3.24539e-17	7.28737e-16
PSPTO_1570	74.9848	0.444485	0.303259	1.46569	0.142732	0.22089
PSPTO_1571	879.082	-0.212964	0.170242	-1.25095	0.210954	0.303476
PSPTO_1572	148.813	-0.770939	0.233674	-3.2992	0.000969604	0.00301495
PSPTO_1573	50.2811	-0.174951	0.286508	-0.610634	0.541442	0.636575
PSPTO_1574	212.075	-0.0517414	0.246096	-0.210249	0.833473	0.884544
PSPTO_1575	68.7194	-0.624659	0.278448	-2.24336	0.0248735	0.0514029
PSPTO_1576	57.9414	-0.745091	0.274377	-2.71557	0.00661613	0.0163418
PSPTO_1577	590.45	-0.413862	0.204254	-2.02621	0.0427428	0.0821177
PSPTO_1578	334.052	0.14137	0.208002	0.679655	0.496723	0.596214
PSPTO_1579	67.3315	-0.57079	0.283209	-2.01544	0.0438588	0.0838928
PSPTO_1580	209.673	-0.78558	0.217003	-3.62014	0.000294444	0.00105669
PSPTO_1581	242.888	-1.03243	0.250012	-4.12952	3.63527e-05	0.000163645
PSPTO_1582	179.018	-0.595258	0.247363	-2.40641	0.0161101	0.0353228
PSPTO_1583	300.849	0.250747	0.200816	1.24864	0.211796	0.304303
PSPTO_1584	139.739	-0.256335	0.218958	-1.17071	0.241717	0.338809
PSPTO_1585	393.865	-1.72133	0.211515	-8.13811	4.01482e-16	8.32417e-15
PSPTO_1586	40.185	-0.117315	0.296478	-0.395697	0.692328	0.768187
PSPTO_1587	1236.11	1.10171	0.280063	3.93381	8.36105e-05	0.000344399
PSPTO_1588	979.083	-1.35659	0.280561	-4.83525	1.32975e-06	7.91029e-06
PSPTO_1589	453.592	-0.418482	0.24799	-1.6875	0.0915077	0.154765
PSPTO_1590	542.169	1.3011	0.406969	3.19704	0.00138845	0.00414492
PSPTO_1591	82.5866	-0.527124	0.26311	-2.00343	0.045131	0.08595
PSPTO_1592	869.976	-0.212732	0.215376	-0.987725	0.323288	0.426818
PSPTO_1593	1042.13	0.596194	0.242406	2.45948	0.0139137	0.031144
PSPTO_1594	222.847	0.300341	0.256381	1.17146	0.241413	0.338467
PSPTO_1595	840.56	0.194201	0.258243	0.75201	0.452045	0.554898
PSPTO_1596	7913.31	-1.2432	0.305051	-4.07539	4.5938e-05	0.000201524
PSPTO_1597	1178.12	-0.31445	0.258498	-1.21645	0.223813	0.318587
PSPTO_1598	598.736	0.028443	0.212372	0.13393	0.893458	0.932383
PSPTO_1599	253.664	0.190225	0.230765	0.824324	0.409755	0.514208
PSPTO_1600	1210.83	-0.747719	0.204276	-3.66034	0.00025188	0.000917852
PSPTO_1601	631.679	-0.454438	0.18259	-2.48884	0.0128161	0.0289843
PSPTO_1602	429.522	-0.599359	0.260832	-2.29787	0.0215691	0.045484
PSPTO_1603	59.9249	-0.416931	0.289437	-1.44049	0.149729	0.229337
PSPTO_1604	1240.7	-0.620393	0.224694	-2.76106	0.00576144	0.0145083
PSPTO_1605	1060.07	-0.949743	0.257008	-3.69539	0.00021955	0.000811842
PSPTO_1606	719.035	-0.194804	0.166235	-1.17186	0.241254	0.338328
PSPTO_1607	280.995	-0.905053	0.252234	-3.58814	0.000333041	0.00117735
PSPTO_1608	1353.87	-0.596666	0.207408	-2.87678	0.00401758	0.0106108
PSPTO_1609	6911.89	2.82837	0.348815	8.10853	5.12363e-16	1.04703e-14
PSPTO_1610	340.404	0.40976	0.264165	1.55115	0.120865	0.193147
PSPTO_1611	25.0913	-0.00207802	0.369552	-0.0056231	0.995513	0.999522
PSPTO_1612	223.724	-0.333195	0.247872	-1.34422	0.178877	0.265458
PSPTO_1613	78.9094	-1.78383	0.290823	-6.13372	8.58467e-10	8.85109e-09
PSPTO_1614	48.8058	-1.27133	0.304989	-4.16845	3.06674e-05	0.000140615
PSPTO_1615	348.929	-1.67562	0.296782	-5.64596	1.64262e-08	1.36428e-07
PSPTO_1616	278.378	-0.730262	0.25834	-2.82675	0.00470233	0.0121593
PSPTO_1617	220.775	-0.309233	0.220205	-1.4043	0.16023	0.242867
PSPTO_1618	587.898	-0.113599	0.245824	-0.462116	0.643998	0.727636
PSPTO_1619	610.717	-0.600932	0.480035	-1.25185	0.210624	0.303078
PSPTO_1620	791.959	-0.130275	0.25739	-0.50614	0.612758	0.700168
PSPTO_1621	842.514	-0.179767	0.266518	-0.674502	0.499992	0.599505
PSPTO_1622	173.166	-0.0844318	0.227742	-0.370734	0.710836	0.783686
PSPTO_1623	1511.61	-0.99098	0.37812	-2.62081	0.00877219	0.0208079
PSPTO_1624	4563.62	-0.593186	0.461289	-1.28593	0.198467	0.289323
PSPTO_1625	1002.05	0.319003	0.365986	0.871626	0.383413	0.488269
PSPTO_1626	71.2836	0.157518	0.263672	0.597403	0.550239	0.645048
PSPTO_1627	249.727	-0.846953	0.365455	-2.31753	0.020475	0.0434348
PSPTO_1628	68.5402	-0.0236512	0.297574	-0.07948	0.936651	0.962865
PSPTO_1629	159.431	0.2379	0.228713	1.04017	0.298262	0.400361
PSPTO_1630	326.924	-0.0150618	0.224611	-0.0670575	0.946536	0.969751
PSPTO_1631	573.235	0.612987	0.291665	2.10169	0.0355808	0.070064
PSPTO_1632	1569.32	0.542256	0.220545	2.45871	0.0139437	0.0311748
PSPTO_1633	2396.63	0.899132	0.233597	3.84906	0.00011857	0.0004727
PSPTO_1634	438.529	-1.06195	0.375347	-2.82924	0.00466581	0.0120703
PSPTO_1635	889.345	-0.285243	0.369332	-0.772321	0.439924	0.542363
PSPTO_1636	892.981	-0.262179	0.259364	-1.01086	0.312085	0.415602
PSPTO_1637	628.828	-0.394943	0.178829	-2.20849	0.02721	0.0556443
PSPTO_1638	446.235	-0.774943	0.179834	-4.30921	1.63837e-05	7.92807e-05
PSPTO_1639	528.775	0.274297	0.239462	1.14547	0.252014	0.350141
PSPTO_1640	741.463	-0.280869	0.210751	-1.33271	0.182628	0.269974
PSPTO_1641	97.8793	-0.638019	0.273347	-2.3341	0.0195907	0.0418087
PSPTO_1642	252.525	0.425296	0.325835	1.30525	0.191807	0.281201
PSPTO_1643	1384.36	0.288722	0.301086	0.958934	0.337592	0.441191
PSPTO_1644	1324.47	2.4481	0.24627	9.94073	2.76796e-23	9.95239e-22
PSPTO_1645	481.135	1.2564	0.26783	4.69104	2.71824e-06	1.52894e-05
PSPTO_1646	1238.64	-0.439538	0.350578	-1.25375	0.209931	0.302389
PSPTO_1647	67.749	0.0592828	0.311299	0.190437	0.848967	0.896631
PSPTO_1648	1408.65	-1.83204	0.426688	-4.29363	1.75776e-05	8.47692e-05
PSPTO_1649	157.992	-1.41636	0.236892	-5.97891	2.24639e-09	2.14123e-08
PSPTO_1650	101.34	-0.588702	0.282126	-2.08666	0.0369188	0.0724225
PSPTO_1651	111.053	0.22631	0.375316	0.602985	0.546519	0.64135
PSPTO_1652	27.8448	0.0403682	0.379283	0.106433	0.915239	0.947944
PSPTO_1653	874.714	0.691141	0.35852	1.92776	0.0538851	0.0997462
PSPTO_1654	200.229	0.362738	0.376743	0.962827	0.335634	0.439442
PSPTO_1655	174.115	-0.727005	0.245568	-2.9605	0.00307142	0.00837272
PSPTO_1656	1093.76	-0.490453	0.201716	-2.4314	0.0150406	0.033338
PSPTO_1657	1544.82	-1.01241	0.200772	-5.0426	4.5925e-07	2.96141e-06
PSPTO_1658	246.046	0.0914344	0.197257	0.463529	0.642985	0.726942
PSPTO_1659	237.273	-0.227448	0.199705	-1.13892	0.254736	0.353137
PSPTO_1660	2365.56	-0.571536	0.213832	-2.67283	0.0075214	0.0182837
PSPTO_1661	2658.82	1.34646	0.258965	5.1994	1.99938e-07	1.40055e-06
PSPTO_1662	637.121	0.37935	0.304682	1.24507	0.213107	0.306032
PSPTO_1663	201.682	-1.39457	0.228162	-6.11219	9.827e-10	1.00049e-08
PSPTO_1664	120.466	-1.76053	0.296277	-5.94218	2.81255e-09	2.64538e-08
PSPTO_1665	28.9128	-0.560775	0.338601	-1.65615	0.0976906	0.163326
PSPTO_1666	190.347	-1.45655	0.223498	-6.51708	7.16878e-11	8.48455e-10
PSPTO_1667	828.408	-2.61609	0.213528	-12.2517	1.64458e-34	1.13937e-32
PSPTO_1668	456.275	-1.96059	0.29209	-6.71229	1.91589e-11	2.46249e-10
PSPTO_1669	900.175	-1.77001	0.270364	-6.54677	5.87951e-11	7.04673e-10
PSPTO_1670	195.208	-0.505969	0.200562	-2.52276	0.0116438	0.0266944
PSPTO_1671	4652.15	1.1459	0.198285	5.77906	7.51184e-09	6.62652e-08
PSPTO_1672	101.901	-0.51482	0.335378	-1.53504	0.124773	0.197723
PSPTO_1673	116.507	0.0179252	0.221692	0.080856	0.935556	0.961977
PSPTO_1674	99.8499	-0.259554	0.256059	-1.01365	0.310749	0.414307
PSPTO_1675	232.005	0.169336	0.221536	0.764372	0.444645	0.547234
PSPTO_1676	204.689	0.501266	0.253668	1.97607	0.0481471	0.0909925
PSPTO_1677	729.015	-1.22949	0.210626	-5.83734	5.30413e-09	4.82124e-08
PSPTO_1678	570.462	-0.74518	1.05258	-0.707957	0.478972	0.579633
PSPTO_1679	807.71	-1.11428	0.532635	-2.09201	0.0364378	0.0715779
PSPTO_1680	563.733	-0.534686	0.318853	-1.6769	0.0935612	0.157495
PSPTO_1681	76.9914	-0.656278	0.294417	-2.22908	0.0258088	0.0531617
PSPTO_1682	10196.6	0.432255	0.292147	1.47958	0.138986	0.216364
PSPTO_1683	226.659	0.862899	0.307834	2.80313	0.00506097	0.0129511
PSPTO_1684	1178.65	0.280909	0.24651	1.13954	0.254477	0.353123
PSPTO_1685	648.82	0.404959	0.270752	1.49568	0.134736	0.210689
PSPTO_1686	274.24	1.37543	0.255831	5.37634	7.60136e-08	5.6671e-07
PSPTO_1687	223.177	1.15874	0.202654	5.71783	1.07892e-08	9.32933e-08
PSPTO_1688	362.305	-0.798276	0.417043	-1.91413	0.0556031	0.102393
PSPTO_1689	415.741	0.36884	0.207132	1.7807	0.0749609	0.131396
PSPTO_1690	391.963	1.15349	0.325233	3.54666	0.000390152	0.00134903
PSPTO_1691	677.722	0.172465	0.253736	0.679702	0.496693	0.596214
PSPTO_1692	602.445	1.60263	0.245532	6.52717	6.70231e-11	7.98235e-10
PSPTO_1693	1163.09	0.0472036	0.234267	0.201495	0.840312	0.889806
PSPTO_1694	2666.98	-0.369612	0.227057	-1.62783	0.10356	0.171324
PSPTO_1695	755.95	-0.0816958	0.184999	-0.4416	0.658779	0.741093
PSPTO_1696	1110.19	-0.280228	0.235117	-1.19187	0.233314	0.329962
PSPTO_1697	4102.21	-0.156505	0.689605	-0.226948	0.820464	0.874167
PSPTO_1698	2529.78	0.341518	0.217405	1.57088	0.11621	0.187341
PSPTO_1699	619.115	0.88864	0.182086	4.88033	1.0591e-06	6.42817e-06
PSPTO_1700	1120.75	1.8667	0.201316	9.27251	1.81818e-20	5.37973e-19
PSPTO_1701	545.47	-0.174164	0.27367	-0.636401	0.524515	0.620656
PSPTO_1702	785.299	-0.572319	0.257929	-2.2189	0.0264935	0.0543553
PSPTO_1703	827.286	1.9766	0.327481	6.03577	1.58208e-09	1.56582e-08
PSPTO_1704	404.824	1.26552	0.303504	4.16971	3.0499e-05	0.000139956
PSPTO_1705	2603.3	3.29062	0.334537	9.83632	7.85278e-23	2.7538e-21
PSPTO_1706	495.454	0.117076	0.256398	0.456618	0.647946	0.731524
PSPTO_1707	967.844	-0.565298	0.267582	-2.11262	0.0346335	0.0685074
PSPTO_1708	197.904	1.16666	0.225864	5.16534	2.40006e-07	1.65269e-06
PSPTO_1709	378.498	0.834186	0.202274	4.12403	3.72299e-05	0.0001668
PSPTO_1710	144.161	0.933237	0.274029	3.40562	0.000660147	0.00216031
PSPTO_1711	247.584	0.899074	0.311819	2.88332	0.00393511	0.0104124
PSPTO_1712	344.493	0.962974	0.380449	2.53115	0.0113689	0.0261379
PSPTO_1713	397.085	0.662891	0.314593	2.10714	0.0351053	0.0692717
PSPTO_1714	133.634	0.591293	0.344104	1.71835	0.085732	0.146373
PSPTO_1715	342.097	0.670618	0.248489	2.69878	0.00695938	0.0170852
PSPTO_1716	125.027	0.738868	0.249244	2.96443	0.00303243	0.00827833
PSPTO_1717	168.319	0.369529	0.301771	1.22454	0.22075	0.315095
PSPTO_1718	509.851	0.137638	0.234395	0.587208	0.557064	0.651437
PSPTO_1719	444.366	-0.486903	0.317822	-1.532	0.125523	0.1988
PSPTO_1720	4256.05	-0.42166	0.38569	-1.09326	0.274279	0.374742
PSPTO_1721	4749.76	-0.648764	0.36182	-1.79306	0.0729641	0.128371
PSPTO_1722	282.551	-0.358456	0.303109	-1.1826	0.236969	0.333968
PSPTO_1723	102.503	0.315854	0.256899	1.22949	0.218888	0.313146
PSPTO_1724	632.981	0.131911	0.318355	0.414352	0.678616	0.756073
PSPTO_1725	2573.1	-0.701148	0.253351	-2.76749	0.00564893	0.0142439
PSPTO_1726	826.537	-0.14448	0.192652	-0.749954	0.453283	0.556057
PSPTO_1727	103.839	-0.0107284	0.243872	-0.0439917	0.964911	0.981432
PSPTO_1728	282.245	0.221639	0.22121	1.00194	0.316373	0.419443
PSPTO_1729	378.902	-0.262767	0.286377	-0.917557	0.358851	0.46377
PSPTO_1730	580.713	-0.480743	0.238473	-2.01593	0.0438077	0.0838234
PSPTO_1731	1294.45	-0.348432	0.192296	-1.81196	0.0699928	0.123872
PSPTO_1732	3356.21	1.74084	0.322725	5.39419	6.8832e-08	5.17241e-07
PSPTO_1733	972.936	1.71385	0.294943	5.8108	6.21734e-09	5.55357e-08
PSPTO_1734	1313.74	0.670842	0.167285	4.01018	6.06718e-05	0.000259155
PSPTO_1735	328.203	0.663995	0.224866	2.95285	0.00314855	0.00856443
PSPTO_1736	1235.95	0.317686	0.23009	1.3807	0.167371	0.251677
PSPTO_1737	2155.6	-0.490208	0.193564	-2.53254	0.0113241	0.0260453
PSPTO_1738	1397.57	-1.31743	0.234527	-5.61739	1.93862e-08	1.59613e-07
PSPTO_1739	1195.46	-0.374781	0.216274	-1.7329	0.0831128	0.143384
PSPTO_1740	272.483	0.646476	0.231615	2.79117	0.0052518	0.0133612
PSPTO_1741	305.536	0.421662	0.277463	1.5197	0.128586	0.202353
PSPTO_1742	558.218	0.0243183	0.186677	0.13027	0.896353	0.934345
PSPTO_1743	599.853	0.385581	0.203915	1.89089	0.0586386	0.107046
PSPTO_1744	838.967	0.930898	0.184251	5.05235	4.36411e-07	2.83667e-06
PSPTO_1745	4514.04	1.69303	0.253421	6.68068	2.37832e-11	3.02265e-10
PSPTO_1746	1002.7	0.994002	0.399314	2.48928	0.0128003	0.0289601
PSPTO_1747	931.516	1.45694	0.242018	6.01996	1.74462e-09	1.70691e-08
PSPTO_1748	951.752	1.16984	0.300498	3.893	9.90131e-05	0.000400636
PSPTO_1749	4744.85	2.03768	0.349186	5.83552	5.36232e-09	4.86635e-08
PSPTO_1750	49494.1	2.19852	0.314944	6.98067	2.93769e-12	4.25741e-11
PSPTO_1751	2685.8	0.00578803	0.274433	0.0210908	0.983173	0.992079
PSPTO_1752	814.973	-0.115009	0.235979	-0.487371	0.625995	0.711825
PSPTO_1753	405.682	-0.0501769	0.224805	-0.223202	0.823379	0.876122
PSPTO_1754	773.459	-0.529452	0.224976	-2.35337	0.0186039	0.0400337
PSPTO_1755	531.616	-0.203707	0.226403	-0.899753	0.368252	0.472884
PSPTO_1756	2174.39	-0.589366	0.170971	-3.44718	0.000566477	0.00187538
PSPTO_1757	284.211	-1.34434	0.193199	-6.95833	3.44337e-12	4.89045e-11
PSPTO_1758	3133.21	0.387267	0.288125	1.34409	0.178919	0.265458
PSPTO_1759	65.4075	-0.323442	0.257965	-1.25382	0.209907	0.302389
PSPTO_1760	1446.48	1.59808	0.236517	6.75674	1.41134e-11	1.84742e-10
PSPTO_1761	3173.14	0.210687	0.204221	1.03167	0.302229	0.404562
PSPTO_1762	270.908	-0.11835	0.227256	-0.520778	0.602521	0.692413
PSPTO_1763	301.532	-0.396577	0.246209	-1.61074	0.107237	0.176073
PSPTO_1764	270.326	0.427722	0.27373	1.56257	0.118154	0.189829
PSPTO_1765	11083	2.55985	0.598767	4.2752	1.90964e-05	9.14725e-05
PSPTO_1766	140.023	1.34107	0.251939	5.323	1.02067e-07	7.43391e-07
PSPTO_1767	53.729	2.41195	0.388472	6.2088	5.33912e-10	5.71216e-09
PSPTO_1768	378.928	-0.50279	0.294652	-1.70638	0.0879365	0.149705
PSPTO_1769	132.179	-0.0649892	0.266924	-0.243474	0.807638	0.86323
PSPTO_1770	138.667	0.280098	0.237942	1.17717	0.239127	0.336175
PSPTO_1771	58.0849	0.978445	0.317476	3.08195	0.00205647	0.00585898
PSPTO_1772	733.846	1.21657	0.369773	3.29005	0.00100171	0.00310458
PSPTO_1773	589.415	1.25096	0.346336	3.61198	0.000303869	0.00108571
PSPTO_1774	135.616	1.97264	0.40185	4.9089	9.15888e-07	5.64334e-06
PSPTO_1775	4328.2	3.00923	0.232563	12.9394	2.69607e-38	2.32066e-36
PSPTO_1776	151.896	-0.723757	0.306635	-2.36032	0.018259	0.0394109
PSPTO_1777	137.403	-0.282004	0.26526	-1.06312	0.287726	0.389184
PSPTO_1778	2405.42	0.0636526	0.230951	0.275611	0.782847	0.843799
PSPTO_1779	1471.55	-0.0281178	0.195637	-0.143724	0.885718	0.92666
PSPTO_1780	711.018	-0.464933	0.217863	-2.13406	0.0328382	0.0655726
PSPTO_1781	427.489	-0.152312	0.216874	-0.702307	0.482488	0.58273
PSPTO_1782	1511.66	-0.432683	0.186145	-2.32444	0.0201021	0.0426916
PSPTO_1783	492.499	0.145223	0.203724	0.712842	0.475943	0.577126
PSPTO_1784	345.474	-0.130644	0.198249	-0.658987	0.509904	0.608437
PSPTO_1785	4207.19	-1.11261	0.178239	-6.24226	4.31306e-10	4.70298e-09
PSPTO_t20	1660.35	1.4025	0.368241	3.80864	0.000139735	0.000548229
PSPTO_t21	1573.62	0.455294	0.291721	1.56072	0.11859	0.190368
PSPTO_t22	1465.02	2.08994	0.492507	4.24348	2.20081e-05	0.000104103
PSPTO_t23	951.154	0.03336	0.267424	0.124746	0.900725	0.937436
PSPTO_1786	118.475	-0.187148	0.285486	-0.655542	0.512119	0.610566
PSPTO_1787	280.894	0.0587605	0.216751	0.271096	0.786317	0.846516
PSPTO_1788	115.81	-0.184812	0.241209	-0.766191	0.443562	0.546138
PSPTO_1789	306.214	-0.744299	0.246291	-3.02203	0.00251088	0.00700948
PSPTO_1790	72.1026	-0.48293	0.315344	-1.53144	0.125661	0.198907
PSPTO_1791	172.437	-0.679748	0.244825	-2.77646	0.00549539	0.0139062
PSPTO_1792	141.098	-0.245772	0.317897	-0.773118	0.439452	0.542135
PSPTO_1793	64.7067	-0.348817	0.358528	-0.972914	0.330596	0.433811
PSPTO_1794	276.965	-0.529913	0.213052	-2.48725	0.0128736	0.0291027
PSPTO_1795	142.669	-0.352253	0.22633	-1.55637	0.119621	0.191535
PSPTO_1796	40.672	0.074235	0.311848	0.238049	0.811843	0.866933
PSPTO_1797	48.713	-0.500322	0.289278	-1.72956	0.0837095	0.14402
PSPTO_1798	96.2826	0.296088	0.303638	0.975133	0.329494	0.4329
PSPTO_1799	266.789	-0.11658	0.201315	-0.579093	0.562526	0.655665
PSPTO_1800	293.131	-1.04566	0.224115	-4.66572	3.07535e-06	1.71622e-05
PSPTO_1801	423.724	0.808171	0.273698	2.95278	0.00314929	0.00856443
PSPTO_1802	401.143	-0.560171	0.450964	-1.24216	0.214176	0.307412
PSPTO_1803	426.934	0.363141	0.359874	1.00908	0.312937	0.416519
PSPTO_1804	64.7009	1.17379	0.283972	4.13348	3.57314e-05	0.000161231
PSPTO_1805	1865	2.89617	0.31162	9.29391	1.48723e-20	4.44681e-19
PSPTO_1806	1204.48	-1.03748	0.19298	-5.37607	7.61293e-08	5.66829e-07
PSPTO_1807	880.692	-1.5749	0.308575	-5.10381	3.3289e-07	2.21966e-06
PSPTO_1808	1013.9	0.319136	0.396687	0.804505	0.421105	0.524512
PSPTO_1809	1061.4	0.73798	0.304388	2.42447	0.0153309	0.0339154
PSPTO_1810	1002.23	-0.0934139	0.218561	-0.427405	0.669084	0.748537
PSPTO_1811	456.609	0.00275924	0.260011	0.010612	0.991533	0.997503
PSPTO_1812	429.924	0.0546573	0.18005	0.303568	0.761457	0.82633
PSPTO_1813	189.311	0.00549672	0.227762	0.0241336	0.980746	0.990334
PSPTO_1814	182.358	-1.32704	0.334445	-3.96788	7.25156e-05	0.000303806
PSPTO_1815	2718.52	1.16605	0.282238	4.13145	3.60483e-05	0.000162403
PSPTO_1816	56.6505	1.18437	0.330121	3.58768	0.000333638	0.001178
PSPTO_1817	371.156	0.965781	0.277856	3.47583	0.000509272	0.00170488
PSPTO_1818	256.286	0.419836	0.234866	1.78755	0.0738479	0.129645
PSPTO_1819	308.601	0.547863	0.223171	2.4549	0.0140923	0.0314571
PSPTO_1820	161.862	-0.0342465	0.221366	-0.154705	0.877054	0.919839
PSPTO_1821	1802.63	-1.67876	0.203576	-8.24635	1.63305e-16	3.51416e-15
PSPTO_1822	2926.39	-1.92873	0.31468	-6.12917	8.83386e-10	9.05869e-09
PSPTO_1823	449.306	-0.309697	0.258566	-1.19775	0.231014	0.32728
PSPTO_1824	253.318	0.0969231	0.345625	0.280428	0.779149	0.840711
PSPTO_1825	8135.27	-0.896861	0.365734	-2.45222	0.0141977	0.0316303
PSPTO_1826	1718.71	0.823471	0.227438	3.62064	0.000293874	0.00105531
PSPTO_1827	209.463	1.02304	0.241156	4.24221	2.21325e-05	0.000104518
PSPTO_1828	245.581	1.02951	0.29176	3.52861	0.000417751	0.00142794
PSPTO_1829	476.893	1.02534	0.262181	3.91083	9.1979e-05	0.000375652
PSPTO_1830	400.81	1.1564	0.253258	4.56609	4.96907e-06	2.65813e-05
PSPTO_1831	293.325	0.536406	0.241422	2.22186	0.0262925	0.0540208
PSPTO_1832	1378.77	0.519453	0.559593	0.928268	0.353268	0.458096
PSPTO_1833	436.721	0.562738	0.506694	1.11061	0.266737	0.366542
PSPTO_1834	438.959	-0.0747023	0.418592	-0.178461	0.858361	0.905039
PSPTO_1835	646.7	-0.299379	0.330075	-0.907	0.364407	0.469325
PSPTO_1836	737.562	-0.515365	0.372532	-1.38341	0.166539	0.250757
PSPTO_5637	367.249	0.392646	0.311257	1.26148	0.207135	0.299678
PSPTO_1838	479.841	0.203811	0.223098	0.913549	0.360954	0.465829
PSPTO_1839	1790.97	0.400717	0.550352	0.728111	0.466546	0.568643
PSPTO_1840	1176.23	0.0964345	0.402649	0.2395	0.810718	0.865893
PSPTO_1841	1194.49	-0.00896033	0.253583	-0.0353348	0.971813	0.985517
PSPTO_1842	4467.89	1.32661	0.186654	7.10733	1.18314e-12	1.77345e-11
PSPTO_1843	2254.97	1.22565	0.21576	5.68064	1.34191e-08	1.13981e-07
PSPTO_1844	2545.17	-0.486506	0.496818	-0.979245	0.327459	0.430923
PSPTO_t24	3120.67	-0.0121066	0.314141	-0.0385387	0.969258	0.983842
PSPTO_t25	1120.76	1.26631	0.316669	3.99885	6.365e-05	0.000270453
PSPTO_t26	1143.47	1.54899	0.339328	4.56487	4.99811e-06	2.66864e-05
PSPTO_1845	60.2509	0.234707	0.330983	0.70912	0.47825	0.579058
PSPTO_1846	790.782	0.203842	0.214754	0.949192	0.342523	0.446609
PSPTO_1847	10352.9	1.03725	0.246792	4.20293	2.63487e-05	0.000122662
PSPTO_1848	568.359	2.40819	0.372476	6.46535	1.01062e-10	1.1741e-09
PSPTO_1849	1723.9	2.08339	0.307893	6.76659	1.31851e-11	1.7339e-10
PSPTO_t27	181.838	-0.203382	0.307206	-0.662037	0.507948	0.607122
PSPTO_1850	1253.2	0.0243843	0.23063	0.105729	0.915797	0.948177
PSPTO_1851	1435.82	-0.25298	0.215178	-1.17568	0.239724	0.336742
PSPTO_1852	713.314	0.0454167	0.226071	0.200895	0.84078	0.890137
PSPTO_1853	14.8915	-1.44983	0.490052	-2.95852	0.00309121	0.00842262
PSPTO_1854	73.3773	0.63332	0.281621	2.24884	0.0245228	0.0507152
PSPTO_1855	575.834	0.346196	0.244281	1.4172	0.156424	0.238115
PSPTO_1856	348.975	-0.396746	0.266723	-1.48748	0.136887	0.213407
PSPTO_1857	869.206	-0.548195	0.359789	-1.52366	0.127595	0.201408
PSPTO_1858	1256.66	3.5201	0.326549	10.7797	4.29395e-27	1.95152e-25
PSPTO_1859	751.142	0.466126	0.191207	2.43781	0.0147767	0.0327661
PSPTO_1860	533.923	0.451028	0.228152	1.97687	0.0480561	0.0908811
PSPTO_1861	143.278	-0.279093	0.283818	-0.983352	0.325434	0.428954
PSPTO_1862	148.388	-0.0477091	0.298611	-0.15977	0.873062	0.917135
PSPTO_1863	171.888	-0.708836	0.250807	-2.82622	0.00471012	0.0121739
PSPTO_1864	126.748	0.591906	0.31605	1.87283	0.0610922	0.110565
PSPTO_1865	175.402	1.56304	0.338106	4.62293	3.78351e-06	2.08478e-05
PSPTO_1866	172.361	0.0599493	0.22364	0.268062	0.788652	0.848259
PSPTO_1868	760.978	-0.613139	0.22487	-2.72664	0.00639832	0.0158659
PSPTO_1869	104.306	-1.29396	0.348822	-3.70952	0.000207654	0.000774069
PSPTO_1870	2155.25	-0.798911	0.221898	-3.60035	0.000317794	0.0011312
PSPTO_1871	471.816	-2.17995	0.392453	-5.55467	2.78143e-08	2.20997e-07
PSPTO_1872	12.1724	-1.47989	0.474492	-3.1189	0.00181528	0.00523704
PSPTO_1873	596.259	-1.52493	0.306167	-4.98071	6.3353e-07	4.01683e-06
PSPTO_1874	404.51	-1.38575	0.30251	-4.58083	4.63129e-06	2.49861e-05
PSPTO_1875	284.073	-0.589507	0.226413	-2.60368	0.0092228	0.0217496
PSPTO_1876	48.8027	-0.542057	0.301481	-1.79798	0.07218	0.127228
PSPTO_1877	524.272	-0.84311	0.233822	-3.60577	0.000311225	0.00111129
PSPTO_1878	446.703	-0.14575	0.186376	-0.782023	0.434201	0.536795
PSPTO_1879	2557.19	-0.494912	0.191389	-2.58589	0.00971268	0.0227162
PSPTO_1880	229.798	-0.79483	0.361747	-2.1972	0.0280062	0.0570467
PSPTO_1881	301.999	-1.33188	0.52754	-2.52471	0.0115794	0.0265681
PSPTO_1882	306.291	-1.29092	0.408268	-3.16193	0.00156727	0.0046157
PSPTO_1883	383.165	-0.350621	0.251825	-1.39232	0.163824	0.24726
PSPTO_1884	129.528	-0.333902	0.241025	-1.38534	0.165948	0.25
PSPTO_1885	1044.22	-0.243174	0.250124	-0.972215	0.330944	0.434101
PSPTO_1886	3077.13	-0.0783644	0.361001	-0.217075	0.82815	0.880045
PSPTO_1887	216.212	0.0912185	0.206125	0.44254	0.658099	0.740475
PSPTO_1888	147.861	-0.291095	0.27929	-1.04227	0.297288	0.39936
PSPTO_1889	200.194	-1.23307	0.290665	-4.24224	2.21299e-05	0.000104518
PSPTO_1890	174.715	-1.22685	0.364937	-3.36181	0.00077434	0.00247554
PSPTO_1891	469.961	-1.55001	0.432595	-3.58306	0.000339594	0.0011943
PSPTO_1892	282.578	-1.54874	0.45892	-3.37475	0.000738827	0.00238076
PSPTO_1893	130.981	-0.573038	0.31378	-1.82624	0.0678137	0.12073
PSPTO_1894	81.9064	-0.206518	0.277617	-0.743893	0.456941	0.559677
PSPTO_1895	160.592	1.10569	0.356114	3.10488	0.00190355	0.00546164
PSPTO_1896	143.796	0.72963	0.268339	2.71906	0.00654675	0.0161986
PSPTO_1897	123.587	0.123617	0.261892	0.472014	0.636916	0.721356
PSPTO_1898	32.4249	-0.26074	0.355823	-0.732781	0.463692	0.566015
PSPTO_1899	289.135	0.00358347	0.241081	0.0148642	0.988141	0.995762
PSPTO_1900	114.892	-0.755876	0.249051	-3.03503	0.00240511	0.00674738
PSPTO_1901	360.195	-0.538432	0.222457	-2.42039	0.0155038	0.034218
PSPTO_1902	1541.17	-0.741206	0.318431	-2.32768	0.019929	0.0424509
PSPTO_1903	96.4113	-0.431338	0.249915	-1.72594	0.0843588	0.144879
PSPTO_1904	244.717	-0.663852	0.299162	-2.21904	0.026484	0.0543553
PSPTO_1905	26.3714	-0.215819	0.428319	-0.503875	0.614349	0.701672
PSPTO_1906	196.049	-0.931657	0.442805	-2.10399	0.0353793	0.0697397
PSPTO_1907	115.815	-0.167763	0.354537	-0.473189	0.636078	0.720815
PSPTO_1908	174.778	-0.0484341	0.335327	-0.144438	0.885154	0.926412
PSPTO_1909	1263.21	0.0970765	0.298554	0.325156	0.745063	0.812885
PSPTO_1910	748.185	-0.0112334	0.300476	-0.0373855	0.970178	0.984386
PSPTO_1911	3470.07	-1.92898	0.270786	-7.12364	1.0511e-12	1.5839e-11
PSPTO_1912	1026.58	-1.46506	0.318854	-4.59477	4.33226e-06	2.35292e-05
PSPTO_1913	3888.35	-1.95769	0.239547	-8.17249	3.02091e-16	6.33276e-15
PSPTO_1914	4409.25	-1.45678	0.299175	-4.86931	1.11987e-06	6.76087e-06
PSPTO_1915	2287.1	-1.54543	0.306235	-5.04656	4.49835e-07	2.91061e-06
PSPTO_1916	3735.06	-1.6566	0.324507	-5.10497	3.30844e-07	2.20861e-06
PSPTO_1917	1202.8	-0.518403	0.217482	-2.38366	0.0171414	0.0373105
PSPTO_1918	3571.18	-0.616214	0.488947	-1.26029	0.207565	0.300045
PSPTO_1919	1177.17	-0.95633	0.305473	-3.13065	0.00174418	0.00505803
PSPTO_1920	3448.12	-1.26998	0.307864	-4.12512	3.7054e-05	0.000166275
PSPTO_1921	371.219	-0.450162	0.23738	-1.89638	0.0579099	0.105851
PSPTO_1922	1157.21	-0.922342	0.334454	-2.75776	0.00581994	0.0146362
PSPTO_1923	3330.67	-1.37177	0.435088	-3.15287	0.00161675	0.00474123
PSPTO_1924	7768.53	-1.82341	0.34063	-5.35304	8.64888e-08	6.33174e-07
PSPTO_1925	13696.4	-1.81566	0.294063	-6.1744	6.64172e-10	7.01331e-09
PSPTO_1926	3386.22	-1.65797	0.236653	-7.00589	2.45416e-12	3.58408e-11
PSPTO_1927	16492.9	-2.25596	0.444153	-5.07924	3.78944e-07	2.50032e-06
PSPTO_1928	5110.99	-1.62303	0.365158	-4.44474	8.79969e-06	4.4956e-05
PSPTO_1929	237.886	-0.520803	0.240275	-2.16753	0.0301944	0.0609791
PSPTO_1930	574.3	-0.397547	0.249163	-1.59553	0.110593	0.180126
PSPTO_1931	480.701	-0.108035	0.326776	-0.33061	0.740939	0.80932
PSPTO_1932	13.8078	-0.299756	0.521592	-0.574695	0.565498	0.658318
PSPTO_1933	7416.22	-1.37562	0.343799	-4.00123	6.30153e-05	0.000267957
PSPTO_1934	5456.52	-0.938704	0.322686	-2.90903	0.00362551	0.00971077
PSPTO_1935	6161.55	-0.808229	0.343304	-2.35427	0.0185591	0.0399524
PSPTO_1936	16283.6	-0.602998	0.445668	-1.35302	0.176049	0.262227
PSPTO_1937	235.333	-0.36687	0.202919	-1.80797	0.0706118	0.124851
PSPTO_1938	97.6783	-0.913833	0.293849	-3.10987	0.00187171	0.00537589
PSPTO_1939	13755.8	-2.00832	0.237849	-8.44367	3.0752e-17	6.93262e-16
PSPTO_1940	13424.9	-1.58833	0.351164	-4.52304	6.09566e-06	3.21238e-05
PSPTO_1941	5678.37	-1.62387	0.425207	-3.81901	0.000133987	0.000527865
PSPTO_1942	6824.32	-1.47422	0.353474	-4.17066	3.03713e-05	0.000139482
PSPTO_1943	6518.4	-1.31596	0.471217	-2.79269	0.0052272	0.0133132
PSPTO_1944	13172.2	-1.55869	0.397678	-3.91947	8.87426e-05	0.000364005
PSPTO_1945	11549.5	-1.4805	0.701016	-2.11193	0.0346927	0.0685767
PSPTO_1946	2615.03	-0.116353	0.549999	-0.211552	0.832457	0.883795
PSPTO_1947	2231.29	-0.15584	0.388734	-0.40089	0.688501	0.765136
PSPTO_1948	1890.27	-0.134515	0.411302	-0.327046	0.743633	0.811522
PSPTO_1949	180448	-1.82558	0.377684	-4.83363	1.34068e-06	7.95862e-06
PSPTO_1950	5309.34	-1.71725	0.664598	-2.58389	0.00976918	0.0228202
PSPTO_1951	28615.7	-1.69992	0.520838	-3.26382	0.00109919	0.00336813
PSPTO_1952	10534.5	-2.438	0.338363	-7.20529	5.79206e-13	8.89315e-12
PSPTO_1953	4200.67	-2.22344	0.379063	-5.86563	4.4743e-09	4.11303e-08
PSPTO_1954	9238.37	-1.3368	0.191214	-6.99113	2.72683e-12	3.96192e-11
PSPTO_1955	4766.46	-1.62162	0.34736	-4.6684	3.03558e-06	1.69736e-05
PSPTO_1956	4651.23	-1.56513	0.271011	-5.77517	7.68733e-09	6.76033e-08
PSPTO_1957	8316.57	-1.82005	0.293468	-6.20189	5.57897e-10	5.92579e-09
PSPTO_1958	10464.6	-1.46487	0.322226	-4.54609	5.46525e-06	2.89898e-05
PSPTO_1959	5912.43	-1.27136	0.273101	-4.65527	3.23559e-06	1.80033e-05
PSPTO_1960	3393.88	-1.03	0.265916	-3.87343	0.000107316	0.000431467
PSPTO_1961	2214.73	-1.01184	0.374459	-2.70214	0.00688958	0.0169289
PSPTO_1962	512.833	-0.506053	0.395719	-1.27882	0.200961	0.292059
PSPTO_1963	1349.58	-1.47332	0.346197	-4.25572	2.08376e-05	9.91444e-05
PSPTO_1964	1594.03	-1.04579	0.307798	-3.39765	0.000679678	0.00221911
PSPTO_1965	965.529	0.422604	0.236212	1.78909	0.0736005	0.129287
PSPTO_1966	8297.05	-1.23723	0.252013	-4.90938	9.13632e-07	5.63555e-06
PSPTO_1967	304.19	-0.539735	0.342491	-1.57591	0.115047	0.185835
PSPTO_1968	5636.17	-1.77251	0.258558	-6.85539	7.11189e-12	9.6657e-11
PSPTO_1969	6064.52	-1.77261	0.318387	-5.56749	2.5844e-08	2.07666e-07
PSPTO_1970	2968.95	-1.59559	0.271499	-5.87694	4.17911e-09	3.85414e-08
PSPTO_1971	1646.47	-1.25427	0.287222	-4.36691	1.26019e-05	6.23619e-05
PSPTO_1972	1644.26	-0.928657	0.277779	-3.34315	0.000828337	0.00263187
PSPTO_1973	445.215	-1.18936	0.31374	-3.7909	0.000150101	0.000583658
PSPTO_1974	678.72	-0.719768	0.336246	-2.1406	0.0323065	0.0646698
PSPTO_1975	745.387	-0.689404	0.383957	-1.79552	0.0725706	0.127837
PSPTO_1976	12745.8	-1.98577	0.262127	-7.57558	3.57535e-14	6.21148e-13
PSPTO_1977	12155.2	-1.9613	0.217518	-9.01672	1.93812e-19	5.37095e-18
PSPTO_1978	5039.41	-1.5871	0.290122	-5.47046	4.48881e-08	3.4601e-07
PSPTO_1979	9120.98	-1.34388	0.277538	-4.84213	1.28454e-06	7.64934e-06
PSPTO_1980	4080.09	-1.46475	0.356351	-4.11043	3.94928e-05	0.00017583
PSPTO_1981	5543.72	-0.886871	0.420002	-2.11159	0.0347219	0.0686105
PSPTO_1982	21710.1	-1.83531	0.39819	-4.60914	4.04343e-06	2.21298e-05
PSPTO_1983	2909.71	-1.48046	0.509342	-2.90661	0.00365364	0.00976309
PSPTO_1984	1232.83	-0.986914	0.432819	-2.2802	0.0225959	0.0473681
PSPTO_1985	1630.63	-0.950135	0.5104	-1.86155	0.0626668	0.112912
PSPTO_1986	2575.42	-1.57176	0.253216	-6.20718	5.39441e-10	5.74966e-09
PSPTO_1987	7708.72	-2.18736	0.253632	-8.62413	6.458e-18	1.54151e-16
PSPTO_1988	5436.31	-1.60385	0.453402	-3.53737	0.000404136	0.00138893
PSPTO_1989	2913.9	-1.0938	0.392237	-2.78861	0.00529341	0.013449
PSPTO_1990	1213.9	0.434444	0.227496	1.90968	0.0561748	0.103249
PSPTO_1991	778.979	1.25887	0.242576	5.1896	2.10747e-07	1.47082e-06
PSPTO_1992	2320.62	-2.20433	0.256593	-8.59078	8.63799e-18	2.01944e-16
PSPTO_1993	1297.05	-1.62115	0.263874	-6.14364	8.06497e-10	8.39141e-09
PSPTO_1994	112.495	0.347367	0.228502	1.52019	0.128462	0.202215
PSPTO_1995	63.1208	0.555923	0.26934	2.06402	0.0390159	0.0759072
PSPTO_1996	395.915	-0.118914	0.204335	-0.581958	0.560595	0.654488
PSPTO_1997	102.808	0.396927	0.283257	1.40129	0.161127	0.244161
PSPTO_1998	458.104	0.0845973	0.216652	0.390475	0.696186	0.771419
[truncated: 3,699 more rows]

## Sheet: S8 PTIpreinduced v mock (5hpi) 
	baseMean	log2FoldChange	lfcSE	stat	pvalue	padj
PSPTO_0001	3123.84	-0.740514	0.144236	-5.13406	2.83563e-07	3.10123e-06
PSPTO_0002	2363.5	-0.745535	0.119939	-6.21597	5.10075e-10	1.06853e-08
PSPTO_0003	1592.43	-0.704371	0.242144	-2.9089	0.00362708	0.0115265
PSPTO_0004	5234.36	-0.824637	0.143562	-5.74413	9.23971e-09	1.46244e-07
PSPTO_0005	937.987	-0.359998	0.17167	-2.09704	0.0359903	0.0787529
PSPTO_0006	533.965	-0.253553	0.160302	-1.58172	0.113713	0.198145
PSPTO_0007	254.543	-0.20967	0.16513	-1.26972	0.204183	0.315464
PSPTO_0008	784.023	-0.428414	0.129894	-3.29818	0.00097312	0.00374146
PSPTO_0009	543.537	-0.660045	0.167154	-3.94873	7.85661e-05	0.000422728
PSPTO_5633	3613.94	-0.60342	0.258261	-2.33648	0.0194663	0.0469797
PSPTO_0011	777.972	-0.423741	0.235177	-1.80179	0.071578	0.136132
PSPTO_0012	323.272	-0.143239	0.239733	-0.597495	0.550177	0.661456
PSPTO_0013	174.777	-0.137804	0.268693	-0.512869	0.608043	0.706766
PSPTO_0014	36.6232	0.00459692	0.301461	0.0152488	0.987834	0.992187
PSPTO_0015	232.389	0.850499	0.304735	2.79095	0.00525536	0.0158356
PSPTO_0016	283.753	0.615659	0.173561	3.54723	0.000389305	0.00168012
PSPTO_0017	573.744	0.058513	0.147191	0.397531	0.690976	0.776564
PSPTO_0018	243.514	0.00748696	0.182575	0.0410075	0.96729	0.9761
PSPTO_0019	218.595	0.0925406	0.150407	0.615268	0.538377	0.651311
PSPTO_0020	151.001	0.857287	0.203457	4.2136	2.51335e-05	0.000158419
PSPTO_0021	872.235	0.729633	0.169866	4.29536	1.74413e-05	0.000115024
PSPTO_0022	1496.41	-0.00955845	0.15327	-0.0623635	0.950273	0.964492
PSPTO_0023	1092.93	0.110891	0.158166	0.701104	0.483238	0.602778
PSPTO_0024	103.152	-0.0560816	0.213336	-0.262879	0.792644	0.851363
PSPTO_0025	415.216	0.0771583	0.183887	0.419597	0.67478	0.763028
PSPTO_0026	277.472	-0.282631	0.162366	-1.74071	0.0817353	0.151851
PSPTO_0027	79.1659	-0.697987	0.235806	-2.96001	0.00307626	0.0100163
PSPTO_0028	145.185	-0.517299	0.174356	-2.96691	0.0030081	0.00984185
PSPTO_0029	76.7984	-0.444324	0.240552	-1.8471	0.0647325	0.12533
PSPTO_0030	321.533	-0.0284792	0.177472	-0.160471	0.87251	0.909543
PSPTO_0031	202.1	-0.100688	0.219234	-0.459273	0.646038	0.737849
PSPTO_0032	266.198	0.356414	0.232384	1.53373	0.125096	0.214181
PSPTO_0033	111.745	0.179912	0.261316	0.688487	0.491146	0.610904
PSPTO_0034	319.263	0.0276025	0.14468	0.190783	0.848696	0.892886
PSPTO_0035	1498.04	-0.431939	0.175043	-2.46762	0.0136016	0.03496
PSPTO_0036	49.0859	-0.235196	0.242512	-0.969834	0.332129	0.460119
PSPTO_0037	2087.64	-0.832794	0.162946	-5.11086	3.20689e-07	3.47392e-06
PSPTO_0038	856.916	-0.45568	0.169423	-2.68961	0.0071536	0.0204933
PSPTO_0039	1499.84	-0.433334	0.17817	-2.43213	0.0150103	0.0379958
PSPTO_0040	49.2373	-0.23003	0.241889	-0.950972	0.341618	0.469725
PSPTO_0041	194.626	-0.166592	0.23927	-0.696252	0.486271	0.606031
PSPTO_0043	4050.85	0.73633	0.157383	4.67859	2.88853e-06	2.40444e-05
PSPTO_0044	3503.24	-1.22218	0.268314	-4.55506	5.23717e-06	4.06005e-05
PSPTO_0045	153.893	0.0706734	0.232582	0.303864	0.761231	0.828949
PSPTO_0046	1068.93	0.313444	0.161087	1.9458	0.0516784	0.105391
PSPTO_0047	916.335	0.245736	0.210019	1.17007	0.241974	0.359242
PSPTO_0048	884.559	-0.387634	0.204996	-1.89094	0.0586323	0.115721
PSPTO_0049	1289.95	0.0389356	0.122196	0.318632	0.750006	0.821044
PSPTO_0050	587.062	-0.177928	0.169452	-1.05002	0.293708	0.418701
PSPTO_0051	166.012	-0.589881	0.193754	-3.04448	0.00233085	0.00792878
PSPTO_0052	1368.81	-0.344388	0.153658	-2.24126	0.0250095	0.0580229
PSPTO_0053	375.916	-0.166359	0.169749	-0.980027	0.327073	0.454219
PSPTO_0054	213.961	-0.0971872	0.163915	-0.592911	0.553241	0.664187
PSPTO_0055	216.721	0.137983	0.155578	0.886907	0.375129	0.505316
PSPTO_0056	238.885	0.0756824	0.17448	0.43376	0.664463	0.753454
PSPTO_0057	434.671	0.135805	0.158088	0.859044	0.390316	0.521215
PSPTO_0058	813.868	0.0942746	0.196604	0.479516	0.631572	0.727597
PSPTO_0059	317.29	0.134477	0.166864	0.805907	0.420296	0.549151
PSPTO_0061	2444.7	-1.11041	0.410558	-2.70464	0.00683793	0.0197779
PSPTO_0062	4853.07	0.945178	0.238045	3.97059	7.16959e-05	0.000392057
PSPTO_0063	259.911	0.239443	0.182753	1.3102	0.190129	0.298692
PSPTO_0064	2551.33	0.461993	0.126915	3.64017	0.000272457	0.00123211
PSPTO_0065	986.551	-0.141026	0.143295	-0.984161	0.325037	0.452273
PSPTO_0066	967.155	-0.0634694	0.151093	-0.420068	0.674436	0.76279
PSPTO_0067	507.36	-0.638679	0.193184	-3.30607	0.00094614	0.00365004
PSPTO_0068	550.817	-0.710825	0.165192	-4.30302	1.68482e-05	0.000111629
PSPTO_0069	1196.5	-0.71596	0.178143	-4.01901	5.84436e-05	0.000328738
PSPTO_0070	607.417	-0.229431	0.133314	-1.72099	0.0852535	0.157208
PSPTO_0071	1385.27	-0.726858	0.218304	-3.32956	0.000869833	0.00340728
PSPTO_0072	1639.73	-0.445158	0.224217	-1.98539	0.0471006	0.0980919
PSPTO_0073	5094.82	-0.599593	0.20152	-2.97535	0.00292651	0.0096333
PSPTO_0074	4593.71	-0.513779	0.318803	-1.61159	0.107051	0.189023
PSPTO_0075	548.486	-0.529761	0.170585	-3.10556	0.00189917	0.0066227
PSPTO_0076	716.7	-0.641231	0.142039	-4.51449	6.34698e-06	4.80919e-05
PSPTO_0077	1515.04	-0.0845714	0.150713	-0.561144	0.5747	0.680632
PSPTO_0078	1544.12	0.0581392	0.159878	0.363648	0.716121	0.795876
PSPTO_0079	3386.34	-0.171035	0.20015	-0.854533	0.39281	0.523536
PSPTO_0080	1618.6	-0.416238	0.15021	-2.77104	0.00558784	0.0166612
PSPTO_0081	553.377	-0.53157	0.152868	-3.4773	0.00050649	0.00211427
PSPTO_0082	3489.86	-0.620566	0.139838	-4.43774	9.09063e-06	6.4829e-05
PSPTO_0083	3096.31	-0.761029	0.18984	-4.00878	6.10323e-05	0.000341278
PSPTO_0084	309.213	-0.334194	0.20236	-1.65148	0.098641	0.176747
PSPTO_0085	1153.34	-0.100843	0.12577	-0.801804	0.422666	0.551318
PSPTO_0086	387.165	-0.115137	0.14842	-0.775753	0.437895	0.564891
PSPTO_0087	918.013	-0.315758	0.141196	-2.23631	0.0253312	0.058626
PSPTO_0088	127.862	-0.529662	0.332053	-1.59511	0.110687	0.194239
PSPTO_0089	20591.9	-1.30661	0.366237	-3.56768	0.000360161	0.00157136
PSPTO_0090	14634.3	-1.3281	0.359139	-3.69802	0.00021729	0.00101652
PSPTO_0091	659.187	0.602861	0.14671	4.1092	3.9703e-05	0.000235409
PSPTO_0092	1235.53	0.37425	0.215541	1.73633	0.0825062	0.152974
PSPTO_0093	110.151	0.256192	0.200231	1.27948	0.200727	0.311562
PSPTO_0094	302.105	0.333335	0.162224	2.05479	0.0398994	0.0855966
PSPTO_0095	850.391	0.370141	0.202541	1.82749	0.0676265	0.129874
PSPTO_0096	2074.44	0.560448	0.207135	2.70571	0.00681581	0.019734
PSPTO_0097	408.68	1.92112	0.235868	8.14487	3.79684e-16	2.67091e-14
PSPTO_0098	1038.77	0.262211	0.153537	1.70781	0.0876716	0.160705
PSPTO_0099	367.495	-0.335185	0.184428	-1.81743	0.0691514	0.132267
PSPTO_0100	593.419	-0.563047	0.155421	-3.62271	0.000291529	0.00130695
PSPTO_0101	8099.79	0.210503	0.145352	1.44823	0.147553	0.244619
PSPTO_0102	2402.77	0.465116	0.204355	2.27602	0.0228448	0.0537624
PSPTO_0103	1494.37	0.212438	0.202131	1.05099	0.293262	0.418169
PSPTO_0104	65.9012	0.272831	0.295045	0.924711	0.355116	0.484776
PSPTO_0105	500.345	0.132691	0.157755	0.841122	0.40028	0.531282
PSPTO_0106	148.287	0.262816	0.191946	1.36922	0.170931	0.274899
PSPTO_0107	765.496	0.0938493	0.14306	0.656015	0.511815	0.628246
PSPTO_0108	424.614	0.105388	0.313085	0.336612	0.736409	0.811059
PSPTO_0109	1053.1	-0.222771	0.33634	-0.662338	0.507755	0.624339
PSPTO_0110	2276.54	-0.3999	0.356773	-1.12088	0.262338	0.383669
PSPTO_0111	407.15	0.108058	0.210024	0.514506	0.606898	0.706158
PSPTO_0112	421.163	-0.955072	0.279424	-3.41801	0.000630816	0.00256193
PSPTO_0113	1188.45	-0.705807	0.154912	-4.55619	5.20891e-06	4.04411e-05
PSPTO_0114	432.234	0.050526	0.135324	0.37337	0.708873	0.790287
PSPTO_0115	646.807	0.276155	0.19912	1.38688	0.165479	0.267898
PSPTO_0116	205.507	-0.079296	0.181434	-0.437051	0.662074	0.751344
PSPTO_0117	5070.42	1.13043	0.223238	5.06381	4.10965e-07	4.32585e-06
PSPTO_0118	657.636	-0.0967777	0.169585	-0.570674	0.568221	0.675462
PSPTO_0119	886.033	0.320981	0.180544	1.77786	0.0754268	0.142171
PSPTO_0120	603.753	-0.309768	0.186001	-1.66541	0.0958313	0.1728
PSPTO_0121	493.363	-0.455213	0.178709	-2.54723	0.0108583	0.028952
PSPTO_0123	258.786	-0.0808577	0.150241	-0.538188	0.590447	0.693541
PSPTO_0124	573.922	-0.207312	0.176328	-1.17572	0.239708	0.356806
PSPTO_0125	1895.81	-0.503293	0.118255	-4.256	2.08117e-05	0.000134756
PSPTO_0126	1198.21	0.767172	0.151161	5.07518	3.87126e-07	4.11538e-06
PSPTO_0127	2296.85	0.701451	0.141084	4.97186	6.63141e-07	6.64073e-06
PSPTO_0128	1096.92	-0.11089	0.164793	-0.672907	0.501006	0.618758
PSPTO_0129	1167.63	0.067797	0.131906	0.513979	0.607267	0.706248
PSPTO_0130	2126.73	0.187845	0.143886	1.30551	0.191718	0.300856
PSPTO_0131	1307.18	0.088007	0.150591	0.584412	0.558943	0.668245
PSPTO_0132	78.9003	-0.290694	0.306558	-0.94825	0.343002	0.471287
PSPTO_0133	576.199	-0.110741	0.258325	-0.42869	0.668149	0.756731
PSPTO_0134	2522.72	-0.0473268	0.220729	-0.214412	0.830226	0.879299
PSPTO_0135	728.959	0.110635	0.15627	0.707977	0.47896	0.599278
PSPTO_0136	2757.46	0.524737	0.315427	1.66358	0.0961966	0.173294
PSPTO_0137	177.552	-0.0753915	0.241063	-0.312745	0.754474	0.824693
PSPTO_0138	1232.58	-0.69452	0.167222	-4.15328	3.27738e-05	0.00020037
PSPTO_0139	236.86	-0.71961	0.203525	-3.53573	0.000406653	0.00173827
PSPTO_0140	663.078	-0.0550417	0.176346	-0.312124	0.754946	0.825017
PSPTO_0141	798.678	-0.198856	0.136149	-1.46057	0.144133	0.239926
PSPTO_0142	48.9064	-0.14696	0.401971	-0.3656	0.714664	0.795032
PSPTO_0143	957.48	0.736005	0.16934	4.34631	1.38449e-05	9.41527e-05
PSPTO_0144	3405.45	0.616083	0.203984	3.02026	0.00252562	0.00849526
PSPTO_0145	218.348	0.0321489	0.21129	0.152156	0.879064	0.914302
PSPTO_0146	53.8775	-0.264698	0.244533	-1.08246	0.279047	0.401416
PSPTO_0147	340.093	-0.286165	0.175243	-1.63297	0.102476	0.182586
PSPTO_0148	122.66	-0.510891	0.276313	-1.84896	0.064464	0.124895
PSPTO_0149	879.584	-0.081789	0.153291	-0.533553	0.593651	0.695967
PSPTO_0150	361.304	0.0441133	0.189908	0.232288	0.816314	0.868442
PSPTO_0151	345.633	0.461684	0.168947	2.73271	0.00628151	0.0184115
PSPTO_0152	4788	0.631335	0.327611	1.92709	0.0539688	0.108778
PSPTO_0153	1427.87	0.117541	0.242929	0.48385	0.628492	0.724776
PSPTO_0154	2946.76	0.569659	0.278212	2.04757	0.0406021	0.0867131
PSPTO_0155	3014.7	0.690814	0.201595	3.42675	0.000610862	0.00249512
PSPTO_0156	3670.74	0.2973	0.166904	1.78126	0.07487	0.141214
PSPTO_0157	1533.12	0.126177	0.186929	0.674997	0.499677	0.617819
PSPTO_0158	1200.59	-0.530198	0.157388	-3.36872	0.00075517	0.00301117
PSPTO_0159	620.275	-0.417698	0.162875	-2.56454	0.0103314	0.0279103
PSPTO_0161	305.564	0.184378	0.165021	1.1173	0.263867	0.385517
PSPTO_0162	1543.36	-0.709458	0.169564	-4.18402	2.86397e-05	0.000178154
PSPTO_0163	119.198	-0.130476	0.17638	-0.739739	0.459458	0.584248
PSPTO_0164	299.895	0.331808	0.16747	1.9813	0.0475577	0.098791
PSPTO_0165	802.538	-0.259226	0.171446	-1.512	0.130533	0.221626
PSPTO_0166	649.318	-0.182808	0.185539	-0.98528	0.324486	0.451949
PSPTO_0167	1404.02	0.56194	0.207447	2.70883	0.00675201	0.0195791
PSPTO_0168	795.064	0.241768	0.149995	1.61184	0.106997	0.188986
PSPTO_0169	475.327	-0.381595	0.188231	-2.02727	0.0426343	0.0904096
PSPTO_0170	791.52	-0.458931	0.134819	-3.40406	0.000663931	0.00268303
PSPTO_5630	859.775	-0.587808	0.184269	-3.18995	0.00142296	0.00515779
PSPTO_0171	519.435	-0.483725	0.25608	-1.88896	0.0588975	0.116124
PSPTO_0172	93.7753	-0.0404212	0.196354	-0.205859	0.836901	0.88455
PSPTO_0173	606	-0.057355	0.184891	-0.31021	0.756402	0.825794
PSPTO_0174	701.749	-0.0539591	0.167987	-0.321211	0.748051	0.819376
PSPTO_0175	302.38	0.101311	0.171852	0.589527	0.555508	0.665955
PSPTO_0176	937.393	-0.0479813	0.149268	-0.321444	0.747874	0.81934
PSPTO_0177	1279.96	-0.486596	0.208911	-2.3292	0.0198484	0.0477917
PSPTO_0178	346.869	-0.60764	0.169509	-3.58471	0.000337448	0.00148707
PSPTO_0179	450.315	-0.795698	0.148246	-5.3674	7.98783e-08	1.02051e-06
PSPTO_0180	767.663	-0.590294	0.147687	-3.99692	6.41717e-05	0.00035708
PSPTO_0181	533.541	-0.192839	0.137399	-1.4035	0.160469	0.261616
PSPTO_0182	606.159	-0.427326	0.166117	-2.57244	0.0100986	0.0274138
PSPTO_0183	342.824	-0.3094	0.195443	-1.58307	0.113406	0.197793
PSPTO_0184	1749.18	-0.811117	0.146768	-5.52651	3.2666e-08	4.49592e-07
PSPTO_0185	2938.76	-1.0543	0.138046	-7.63733	2.2177e-14	1.23887e-12
PSPTO_0186	600.365	-0.86818	0.172134	-5.04363	4.56779e-07	4.74085e-06
PSPTO_0187	590.952	-1.06739	0.214452	-4.97729	6.44802e-07	6.49131e-06
PSPTO_0189	92.56	0.145303	0.199026	0.73007	0.465347	0.588357
PSPTO_0192	319.252	0.0181233	0.145155	0.124854	0.900639	0.930849
PSPTO_0193	243.855	0.0201619	0.176736	0.114079	0.909175	0.936795
PSPTO_0194	217.625	0.0907842	0.153675	0.590754	0.554685	0.665303
PSPTO_0196	1500.13	-0.436106	0.172177	-2.53288	0.0113128	0.0300375
PSPTO_0197	47.0686	-0.338428	0.25018	-1.35274	0.176138	0.281209
PSPTO_0200	1773.21	-1.11083	0.260038	-4.27178	1.93919e-05	0.000126425
PSPTO_0201	797.637	-1.30595	0.285018	-4.58199	4.60565e-06	3.61473e-05
PSPTO_0202	435.74	-0.976926	0.280365	-3.48448	0.000493098	0.00206442
PSPTO_0203	792.16	-0.854964	0.218391	-3.91484	9.04657e-05	0.000475091
PSPTO_0205	1200.93	0.12516	0.207481	0.603235	0.546353	0.657969
PSPTO_0206	4064.69	0.651284	0.186109	3.49947	0.000466188	0.00196475
PSPTO_0208	642.994	-0.246437	0.125648	-1.96132	0.0498413	0.102711
PSPTO_0209	669.341	-2.97232	0.268133	-11.0852	1.47967e-28	5.22514e-26
PSPTO_0210	247.206	-2.97982	0.224878	-13.2508	4.46356e-40	1.27167e-36
PSPTO_0211	367.088	-2.28688	0.197484	-11.5801	5.1988e-31	2.46857e-28
PSPTO_0212	243.872	-0.598767	0.164973	-3.62949	0.000283986	0.00127816
PSPTO_0213	266.382	-0.202266	0.16618	-1.21715	0.223547	0.337526
PSPTO_0214	655.265	-0.13804	0.25435	-0.542717	0.587325	0.691299
PSPTO_0215	975.363	-0.0149846	0.301327	-0.0497286	0.960339	0.970903
PSPTO_0216	77.6643	-0.39373	0.333813	-1.17949	0.238201	0.354935
PSPTO_0217	2604.16	0.224054	0.165854	1.35091	0.176724	0.281856
PSPTO_0218	1591.8	0.660993	0.210496	3.14017	0.00168852	0.00596849
PSPTO_0219	2213.09	-0.447265	0.166371	-2.68835	0.00718057	0.0205602
PSPTO_0220	2643.27	-0.380361	0.129024	-2.94799	0.00319847	0.010355
PSPTO_0221	381.592	0.263952	0.190252	1.38738	0.165327	0.267776
PSPTO_0222	323.937	0.175441	0.172382	1.01774	0.308799	0.434776
PSPTO_0223	534.591	-0.318113	0.145297	-2.1894	0.0285675	0.0649447
PSPTO_0224	1053.62	-0.36991	0.132628	-2.78909	0.00528567	0.0159101
PSPTO_0225	2081.99	-0.299638	0.113956	-2.62942	0.00855305	0.0238132
PSPTO_0226	619.035	0.0285408	0.16597	0.171964	0.863466	0.902923
PSPTO_0227	598.536	-0.388877	0.163051	-2.385	0.017079	0.0423113
PSPTO_0228	248.066	-0.33234	0.20913	-1.58915	0.112025	0.195924
PSPTO_0229	168.28	-0.16855	0.207824	-0.811022	0.417353	0.547062
PSPTO_0230	1704.5	1.038	0.20397	5.08899	3.59966e-07	3.85543e-06
PSPTO_0231	2019.01	1.03597	0.239152	4.33185	1.47863e-05	9.98252e-05
PSPTO_0232	308.152	-0.28694	0.194499	-1.47528	0.140137	0.234716
PSPTO_0233	1320.52	-1.46067	0.258768	-5.6447	1.6547e-08	2.40522e-07
PSPTO_0234	693.771	0.0480929	0.152673	0.315005	0.752758	0.823582
PSPTO_0235	209.247	-0.0461516	0.19209	-0.24026	0.810129	0.863448
PSPTO_0236	858.843	0.33623	0.201523	1.66844	0.095228	0.172148
PSPTO_0237	220.441	0.187443	0.155831	1.20286	0.22903	0.343967
PSPTO_0238	727.514	-0.363416	0.15769	-2.30461	0.0211882	0.0504515
PSPTO_0239	3476.12	-0.543465	0.138585	-3.92153	8.79882e-05	0.000465512
PSPTO_0240	2105.54	1.09391	0.128515	8.51191	1.71099e-17	1.47715e-15
PSPTO_0241	1081.72	0.825006	0.143573	5.74624	9.12521e-09	1.45646e-07
PSPTO_0242	86.2548	0.905843	0.296519	3.05492	0.00225118	0.00769017
PSPTO_0243	351.442	1.45817	0.209113	6.97313	3.09962e-12	1.04507e-10
PSPTO_0244	116.116	0.504661	0.32309	1.56198	0.118292	0.204477
PSPTO_0245	150.562	0.704295	0.220895	3.18837	0.00143079	0.00518286
PSPTO_0246	51.625	-0.0284721	0.268952	-0.105863	0.915691	0.941995
PSPTO_0247	313.5	0.743162	0.184419	4.02976	5.58344e-05	0.000317193
PSPTO_0248	300.898	0.27077	0.215721	1.25518	0.209412	0.320933
PSPTO_0249	395.317	0.825481	0.258674	3.1912	0.00141681	0.0051486
PSPTO_0250	155.346	1.05029	0.197255	5.32456	1.012e-07	1.25629e-06
PSPTO_0251	93.7041	0.588058	0.269412	2.18274	0.0290549	0.0659056
PSPTO_0252	302.28	0.517312	0.167428	3.08975	0.00200322	0.00694303
PSPTO_0253	40.0835	1.28972	0.294978	4.37226	1.22967e-05	8.45191e-05
PSPTO_0254	186.231	0.623781	0.212251	2.93888	0.00329395	0.010634
PSPTO_0255	265.385	0.407374	0.172273	2.3647	0.0180445	0.0442037
PSPTO_0256	154.807	0.674104	0.19212	3.50877	0.000450192	0.00190438
PSPTO_0257	331.561	0.429627	0.176427	2.43516	0.0148854	0.03773
PSPTO_0258	103.891	0.20209	0.21147	0.955646	0.339251	0.46731
PSPTO_0259	150.493	0.685039	0.247082	2.77251	0.00556256	0.0166066
PSPTO_0260	102.887	0.486975	0.227216	2.14323	0.032095	0.0716043
PSPTO_0261	529.81	0.0378139	0.182848	0.206805	0.836162	0.884435
PSPTO_0262	253.262	0.151334	0.189152	0.800068	0.423671	0.551915
PSPTO_0263	272.634	0.528761	0.163724	3.22958	0.00123971	0.00458099
PSPTO_0264	63.6976	0.0739095	0.228981	0.322776	0.746865	0.818549
PSPTO_0265	28.9522	0.159055	0.319883	0.497229	0.619028	0.716173
PSPTO_0266	22.8912	-0.601062	0.341636	-1.75936	0.0785157	0.14677
PSPTO_0267	74.6143	-0.00842256	0.218706	-0.0385108	0.96928	0.977515
PSPTO_0268	139.384	0.0203588	0.201051	0.101262	0.919343	0.944264
PSPTO_0269	16.5614	-0.0703271	0.362416	-0.194051	0.846136	0.891125
PSPTO_0270	17.3228	-0.087896	0.386535	-0.227394	0.820117	0.871183
PSPTO_0271	24.1213	0.467997	0.325449	1.438	0.150433	0.248742
PSPTO_0272	1681.18	0.732831	0.174305	4.20431	2.61883e-05	0.000163799
PSPTO_0273	51.6338	0.213442	0.289341	0.737684	0.460706	0.584786
PSPTO_0274	129.024	0.152095	0.204969	0.742039	0.458064	0.583251
PSPTO_0275	659.198	-0.0584503	0.134595	-0.434267	0.664095	0.753187
PSPTO_0276	273.392	0.140145	0.168428	0.832074	0.405367	0.535664
PSPTO_0277	147.261	-0.124738	0.201307	-0.61964	0.535495	0.649064
PSPTO_0278	649.937	-0.139772	0.189379	-0.738055	0.460481	0.584786
PSPTO_0279	580.44	-0.151782	0.21516	-0.705438	0.480538	0.600546
PSPTO_0280	328.542	-0.174978	0.175458	-0.997269	0.318634	0.445322
PSPTO_0281	1843.17	0.530141	0.27442	1.93186	0.0533768	0.108043
PSPTO_0282	75.3676	0.0179825	0.232027	0.0775018	0.938224	0.956351
PSPTO_0283	257.492	-0.842767	0.304862	-2.76442	0.00570234	0.0169759
PSPTO_0284	16.1851	-0.115876	0.374862	-0.309117	0.757232	0.826223
PSPTO_0285	593.02	-1.00121	0.187572	-5.33772	9.41205e-08	1.18127e-06
PSPTO_0287	1208.51	-0.157806	0.116047	-1.35985	0.173878	0.27846
PSPTO_0288	59.2901	-0.35562	0.225486	-1.57713	0.114766	0.199737
PSPTO_0289	72.3015	-0.393232	0.21244	-1.85102	0.0641661	0.124445
PSPTO_0290	77.8224	-0.183562	0.237272	-0.773633	0.439148	0.565867
PSPTO_0291	243.766	0.0277012	0.182302	0.151952	0.879225	0.914302
PSPTO_0292	219.754	0.0992211	0.151857	0.653385	0.513508	0.629241
PSPTO_0293	121.696	0.415407	0.211274	1.9662	0.049276	0.101804
PSPTO_0294	193.125	0.401494	0.22934	1.75065	0.0800062	0.149203
PSPTO_0295	73.473	-0.40114	0.259209	-1.54755	0.12173	0.209531
PSPTO_0296	150.486	-0.368398	0.340048	-1.08337	0.278644	0.401039
PSPTO_0297	318.499	-0.105112	0.274888	-0.382382	0.702178	0.784512
PSPTO_0298	606.636	0.207087	0.235303	0.880088	0.378812	0.509034
PSPTO_t01	110.994	-0.738824	0.248983	-2.96737	0.00300361	0.0098416
PSPTO_0299	274.661	0.228904	0.192659	1.18813	0.234781	0.350864
PSPTO_0300	4873.03	0.169122	0.153708	1.10028	0.271209	0.39352
PSPTO_0301	2639.05	0.404442	0.236974	1.70669	0.0878788	0.161008
PSPTO_0302	13.295	0.36121	0.449788	0.803065	0.421937	0.550679
PSPTO_0303	855.498	0.026848	0.168527	0.15931	0.873425	0.909905
PSPTO_0304	1137.34	0.182221	0.146082	1.24739	0.212255	0.324428
PSPTO_0305	2242.59	0.64103	0.143197	4.47657	7.58502e-06	5.56952e-05
PSPTO_0306	832.703	-0.655755	0.254186	-2.57983	0.00988499	0.0269239
PSPTO_0307	243.896	2.1208	0.265604	7.98481	1.40736e-15	9.11265e-14
PSPTO_0308	974.524	1.64337	0.226732	7.24806	4.22768e-13	1.86739e-11
PSPTO_0309	198.137	0.741068	0.202497	3.65965	0.000252555	0.00115587
PSPTO_0310	198.191	0.430346	0.194272	2.21517	0.0267484	0.0612236
PSPTO_0311	328.986	0.85436	0.179463	4.76064	1.92976e-06	1.6995e-05
PSPTO_0312	599.25	0.98626	0.238157	4.14122	3.45457e-05	0.00020874
PSPTO_0313	169.324	-0.211236	0.182152	-1.15967	0.246184	0.363974
PSPTO_0314	1538.33	0.396746	0.171831	2.30893	0.0209472	0.0499403
PSPTO_0315	355.375	-0.160176	0.151266	-1.0589	0.289644	0.414047
PSPTO_0316	1207.68	-0.491789	0.152554	-3.2237	0.00126545	0.00466164
PSPTO_0317	1335.74	-0.734178	0.30692	-2.39208	0.016753	0.0417033
PSPTO_0318	5621.07	0.992499	0.209029	4.74813	2.05302e-06	1.79419e-05
PSPTO_0319	528.941	0.360629	0.212711	1.6954	0.0899997	0.164088
PSPTO_0320	56.8164	0.271068	0.429893	0.630546	0.528337	0.642027
PSPTO_0321	150.857	-0.084899	0.191851	-0.442526	0.658108	0.748483
PSPTO_0322	1096.13	-0.419477	0.138111	-3.03724	0.00238757	0.00808822
PSPTO_0323	1268.69	0.101438	0.142831	0.710199	0.477581	0.598341
PSPTO_0324	858.519	0.0402315	0.123671	0.325312	0.744945	0.817382
PSPTO_0325	2892.29	-0.38122	0.173257	-2.20032	0.0277841	0.063427
PSPTO_0326	276.268	-0.991871	0.208144	-4.76532	1.88554e-06	1.6657e-05
PSPTO_0327	2026.99	-1.32525	0.130908	-10.1235	4.34508e-24	8.84224e-22
PSPTO_0328	1517.27	0.736951	0.165428	4.45481	8.39677e-06	6.07939e-05
PSPTO_0329	581.568	0.251833	0.158046	1.59342	0.111066	0.194664
PSPTO_0330	18519.4	0.970812	0.241384	4.02185	5.77432e-05	0.000325463
PSPTO_0331	11877	1.18148	0.284934	4.14652	3.37566e-05	0.000205059
PSPTO_0332	5740.21	1.40947	0.270122	5.2179	1.80961e-07	2.10863e-06
PSPTO_0333	899.108	-0.094913	0.205944	-0.460868	0.644893	0.737132
PSPTO_0334	1721.28	-0.195812	0.121359	-1.61349	0.106638	0.188411
PSPTO_0335	1591.17	-0.413071	0.123477	-3.34532	0.000821876	0.00324311
PSPTO_0336	520.203	0.00154398	0.142004	0.0108728	0.991325	0.994992
PSPTO_0337	797.558	0.325491	0.12979	2.50783	0.0121474	0.0318234
PSPTO_0338	468.143	0.11086	0.252657	0.438778	0.660822	0.750858
PSPTO_0339	1348.12	-0.289746	0.115219	-2.51473	0.0119122	0.0312792
PSPTO_0340	1556.93	-0.408666	0.119008	-3.43393	0.00059489	0.00244213
PSPTO_0341	2490.63	-0.433812	0.162778	-2.66505	0.0076976	0.0218649
PSPTO_0342	69.3047	-0.350791	0.256699	-1.36655	0.171767	0.275698
PSPTO_0343	725.758	-0.257329	0.160057	-1.60773	0.107895	0.1901
PSPTO_0344	1082.88	-0.832425	0.124171	-6.70385	2.02997e-11	5.6979e-10
PSPTO_0345	542.09	0.142575	0.163468	0.87219	0.383105	0.513559
PSPTO_0346	511.696	-0.258424	0.134096	-1.92716	0.0539599	0.108778
PSPTO_0347	208.948	-0.483385	0.258834	-1.86755	0.061825	0.120644
PSPTO_0349	75.6823	-0.10107	0.220843	-0.457653	0.647202	0.7386
PSPTO_0350	106.643	-0.15802	0.200765	-0.787089	0.43123	0.558824
PSPTO_0351	1017.19	0.0607829	0.203111	0.29926	0.764741	0.831901
PSPTO_0352	1208.18	1.03465	0.345242	2.99687	0.00272764	0.00907302
PSPTO_0353	869.893	1.04493	0.213423	4.89605	9.77843e-07	9.41174e-06
PSPTO_0354	60.7874	0.509632	0.264698	1.92533	0.0541877	0.109064
PSPTO_0355	143.121	0.0784583	0.172491	0.454855	0.649214	0.74014
PSPTO_0356	227.887	-0.177906	0.16956	-1.04922	0.294075	0.419119
PSPTO_0357	179.144	-0.48189	0.184094	-2.61763	0.00885437	0.0244795
PSPTO_0358	442.84	0.0879813	0.137367	0.640484	0.521858	0.635917
PSPTO_0359	8381.05	0.390098	0.232268	1.67952	0.0930517	0.168588
PSPTO_0360	3650.17	-0.597163	0.204531	-2.91967	0.00350406	0.0111793
PSPTO_0361	10737.5	-1.02705	0.119244	-8.61303	7.11534e-18	6.53923e-16
PSPTO_0362	346.694	0.0733914	0.164616	0.445833	0.655718	0.746212
PSPTO_0363	87.4036	0.406795	0.238201	1.70778	0.0876767	0.160705
PSPTO_0364	58.6595	0.456876	0.245429	1.86154	0.0626675	0.122037
PSPTO_0365	339.419	0.15618	0.157511	0.99155	0.321417	0.448441
PSPTO_0366	266.973	-0.650788	0.214345	-3.03617	0.00239602	0.00811201
PSPTO_0367	23360.7	1.22325	0.433515	2.8217	0.00477702	0.0145949
PSPTO_0368	20888	0.829468	0.557584	1.48761	0.136853	0.230367
PSPTO_0369	1004.01	-0.292937	0.332892	-0.879976	0.378872	0.509034
PSPTO_0370	920.474	-0.727977	0.396806	-1.83459	0.0665663	0.12827
PSPTO_0371	11541.5	-2.20386	0.486694	-4.52822	5.94833e-06	4.54644e-05
PSPTO_0372	871.136	-0.0392834	0.161904	-0.242634	0.808289	0.862501
PSPTO_0373	1082.62	-0.53053	0.144323	-3.676	0.00023692	0.0010931
PSPTO_0374	727.285	0.161804	0.163834	0.987606	0.323346	0.450691
PSPTO_0375	1356.33	-1.19603	0.8031	-1.48926	0.136419	0.229839
PSPTO_0376	787.15	-0.603079	0.444061	-1.3581	0.174432	0.279167
PSPTO_0377	1459.82	0.621409	0.338648	1.83497	0.0665102	0.128205
PSPTO_0378	728.8	0.531586	0.199977	2.65824	0.007855	0.0222344
PSPTO_0379	636.775	-0.128021	0.25807	-0.496072	0.619844	0.716694
PSPTO_0380	947.253	0.29522	0.185704	1.58974	0.111894	0.195755
PSPTO_0381	447.272	-0.147895	0.152921	-0.967133	0.333478	0.461651
PSPTO_0382	312.839	0.150625	0.187567	0.803045	0.421949	0.550679
PSPTO_0383	4703.65	-0.652818	0.131066	-4.98084	6.33072e-07	6.38451e-06
PSPTO_0384	1638.01	-0.28294	0.217951	-1.29818	0.194226	0.303952
PSPTO_0385	4532.39	-0.545071	0.150612	-3.61905	0.000295687	0.00132455
PSPTO_0386	829.096	-0.421736	0.138991	-3.03428	0.00241113	0.00815833
PSPTO_0387	1560.58	-0.305075	0.135178	-2.25684	0.0240181	0.0560652
PSPTO_0388	345.248	-0.186134	0.174918	-1.06412	0.287276	0.411281
PSPTO_0389	362.416	-0.367792	0.20095	-1.83027	0.0672094	0.129204
PSPTO_0390	2087.87	-0.557786	0.14649	-3.80767	0.000140283	0.0006975
PSPTO_0391	558.71	0.231329	0.167182	1.3837	0.166452	0.269062
PSPTO_0393	581.537	0.250325	0.169878	1.47356	0.1406	0.235421
PSPTO_0394	391.477	1.04035	0.348681	2.98367	0.00284811	0.00940376
PSPTO_0395	190.764	1.17809	0.27719	4.25012	2.13657e-05	0.000137252
PSPTO_0396	567.179	1.27469	0.34419	3.70346	0.000212678	0.000999045
PSPTO_0397	255.892	0.82509	0.277809	2.96999	0.00297813	0.00977139
PSPTO_0398	95.0544	1.00904	0.266293	3.78918	0.000151142	0.000743704
PSPTO_0399	108.065	0.949025	0.295009	3.21693	0.00129569	0.00476312
PSPTO_0400	741.643	0.17431	0.14142	1.23257	0.217737	0.330933
PSPTO_0401	578.245	1.02415	0.305974	3.34717	0.000816419	0.00322605
PSPTO_0402	496.008	0.73653	0.269706	2.73087	0.0063168	0.0185055
PSPTO_0403	145.27	0.515392	0.275466	1.87099	0.0613471	0.119834
PSPTO_0404	964.7	-0.64215	0.144193	-4.4534	8.45223e-06	6.11178e-05
PSPTO_0405	2273.05	-0.448576	0.242491	-1.84987	0.0643326	0.124683
PSPTO_0406	3737.18	0.816283	0.176064	4.63629	3.54715e-06	2.86285e-05
PSPTO_0407	443.479	0.108235	0.133951	0.808019	0.419079	0.54819
PSPTO_0408	632.678	0.213112	0.24678	0.863569	0.387825	0.518738
PSPTO_0409	582.741	0.330157	0.300173	1.09989	0.27138	0.393615
PSPTO_0410	507.524	0.167162	0.170112	0.982655	0.325777	0.452751
PSPTO_0411	283.968	-0.455253	0.167187	-2.72301	0.00646904	0.0188519
PSPTO_0412	929.734	-1.02284	0.17511	-5.84114	5.18438e-09	8.84449e-08
PSPTO_0413	1135.53	0.125447	0.116764	1.07437	0.282658	0.405614
PSPTO_0414	564.542	-0.1431	0.142989	-1.00078	0.316932	0.443692
PSPTO_0415	1135.69	0.0953427	0.217499	0.43836	0.661125	0.750969
PSPTO_0416	679.415	-0.10188	0.202679	-0.502666	0.615199	0.712626
PSPTO_0417	1134.17	-0.0846547	0.179909	-0.470543	0.637967	0.732005
PSPTO_0418	327.855	0.220863	0.146927	1.50321	0.132784	0.224814
PSPTO_0419	1080.09	0.0245834	0.135806	0.181019	0.856353	0.898618
PSPTO_0420	1062.95	0.244496	0.153405	1.59379	0.110983	0.194664
PSPTO_0421	659.794	0.0905597	0.167232	0.541523	0.588147	0.691552
PSPTO_0422	205.741	-0.378763	0.178929	-2.11683	0.0342744	0.0755202
PSPTO_0423	220.439	-0.479603	0.15313	-3.13199	0.00173628	0.00611454
PSPTO_0424	182.482	-0.65533	0.178806	-3.66503	0.000247308	0.00113458
PSPTO_0425	707.711	-0.734038	0.131398	-5.58637	2.31863e-08	3.27019e-07
PSPTO_0426	755.68	-0.540533	0.130116	-4.15424	3.26372e-05	0.000199837
PSPTO_0427	1633.05	-0.332046	0.120532	-2.75484	0.00587213	0.0173996
PSPTO_0428	992.373	-0.0374452	0.128685	-0.290984	0.771064	0.835747
PSPTO_0429	1212.48	-0.225723	0.204532	-1.10361	0.269764	0.391821
PSPTO_0430	9638.15	0.376596	0.166239	2.26538	0.0234893	0.0549885
PSPTO_0431	367.287	-0.560732	0.208017	-2.69561	0.00702595	0.0202191
PSPTO_0432	128.659	0.0223801	0.177748	0.125909	0.899804	0.930336
PSPTO_0433	229.953	-0.99498	0.255524	-3.89388	9.86533e-05	0.000512889
PSPTO_0434	717.442	-0.864959	0.123097	-7.02667	2.11516e-12	7.50347e-11
PSPTO_0435	798.161	-0.704345	0.128449	-5.48347	4.17069e-08	5.6448e-07
PSPTO_0436	626.779	-0.966305	0.193817	-4.98567	6.17476e-07	6.24934e-06
PSPTO_0437	353.413	-0.382702	0.168506	-2.27115	0.0231378	0.0542548
PSPTO_0438	224.403	-0.607133	0.236784	-2.56408	0.0103451	0.0279103
PSPTO_0439	345.212	-0.434184	0.145422	-2.98569	0.0028294	0.00936233
PSPTO_0440	9467.75	-0.458881	0.297778	-1.54101	0.123313	0.211766
PSPTO_0441	8865.83	-0.69461	0.280018	-2.48059	0.0131165	0.0340182
PSPTO_0442	458.642	-0.750169	0.314928	-2.38203	0.0172173	0.0425641
PSPTO_0443	6347.05	-0.8765	0.298308	-2.93824	0.0033008	0.010644
PSPTO_0444	97.484	-0.395106	0.191834	-2.05962	0.0394346	0.0847599
PSPTO_0445	113.592	-0.394813	0.242269	-1.62965	0.103176	0.183682
PSPTO_0446	39.2499	0.0295679	0.292966	0.100926	0.919609	0.944264
PSPTO_0447	10.5592	0.296909	0.434339	0.683588	0.494236	0.613007
PSPTO_0448	394.499	0.174902	0.173688	1.00699	0.313938	0.440611
PSPTO_0449	258.249	-0.0774954	0.150208	-0.515922	0.605909	0.705818
PSPTO_0450	564.886	-0.204366	0.17329	-1.17933	0.238267	0.35494
PSPTO_0451	471.635	0.140085	0.18129	0.772709	0.439695	0.566443
PSPTO_0452	602.447	-0.1618	0.194047	-0.83382	0.404383	0.534859
PSPTO_0453	926.87	0.339794	0.137178	2.47704	0.0132479	0.0342233
PSPTO_0454	425.748	0.73717	0.215552	3.41993	0.000626381	0.00255302
PSPTO_0455	1098.58	1.04076	0.303248	3.43206	0.000599012	0.00245375
PSPTO_0456	637.164	0.76439	0.242669	3.14993	0.00163311	0.00579778
PSPTO_0457	267.486	1.16853	0.359247	3.25273	0.001143	0.0042904
PSPTO_0458	662.036	1.08305	0.293435	3.69092	0.000223445	0.00104019
PSPTO_0459	71.2431	1.20874	0.403493	2.9957	0.00273818	0.00909747
PSPTO_0460	282.214	0.860401	0.289639	2.9706	0.0029722	0.00976641
PSPTO_0461	333.681	0.984681	0.364112	2.70433	0.00684417	0.0197859
PSPTO_0462	770.367	-0.54846	0.174089	-3.15047	0.00163009	0.00579068
PSPTO_0463	322.774	-0.645795	0.181025	-3.56744	0.000360481	0.00157155
PSPTO_0464	895.134	-0.818582	0.165555	-4.94447	7.63494e-07	7.50067e-06
PSPTO_0465	1836.8	1.13035	0.250965	4.50403	6.66768e-06	5.02546e-05
PSPTO_0466	487.242	0.486473	0.147232	3.30413	0.000952704	0.00366791
PSPTO_0467	16.0363	-0.0774441	0.376541	-0.205672	0.837047	0.88455
PSPTO_0468	316.128	-0.806312	0.216129	-3.7307	0.000190946	0.000908946
PSPTO_0469	360.478	-0.333253	0.205293	-1.62331	0.104524	0.185365
PSPTO_0470	580.851	1.09867	0.210438	5.22085	1.78106e-07	2.08388e-06
PSPTO_0471	1680.85	1.34788	0.28727	4.69201	2.70527e-06	2.27691e-05
PSPTO_0472	665.034	0.301005	0.18403	1.63563	0.101917	0.181816
PSPTO_0474	31.4145	-0.455579	0.352212	-1.29348	0.195846	0.30582
PSPTO_5616	14.4163	-1.18558	0.48131	-2.46325	0.0137686	0.0352441
PSPTO_0475	70.7103	-0.140387	0.270278	-0.519419	0.603469	0.703967
PSPTO_0476	61.1314	0.303183	0.218352	1.3885	0.164984	0.267372
PSPTO_0477	50.9326	0.250347	0.246542	1.01543	0.309899	0.436109
PSPTO_0478	72.6392	0.0743872	0.228513	0.325528	0.744782	0.817366
PSPTO_0479	14.2179	-0.00163094	0.39908	-0.00408675	0.996739	0.997615
PSPTO_0480	1593.5	0.501872	0.250623	2.0025	0.0452311	0.0948572
PSPTO_0481	701.413	0.646421	0.184831	3.49736	0.000469881	0.00197739
PSPTO_0482	431.289	0.312599	0.140016	2.23259	0.0255758	0.0590003
PSPTO_0483	115.405	-0.388813	0.200757	-1.93673	0.0527782	0.107136
PSPTO_0484	501.993	-0.47457	0.16164	-2.93597	0.00332504	0.0107101
PSPTO_0485	63.792	0.0149106	0.222617	0.0669787	0.946599	0.96219
PSPTO_0486	44.9434	0.0754654	0.263766	0.286108	0.774796	0.838675
PSPTO_0487	29.4198	0.112139	0.327364	0.342551	0.731936	0.807781
PSPTO_0488	35.9195	0.0579775	0.331763	0.174756	0.861272	0.901534
PSPTO_0489	116.909	-0.00806583	0.18864	-0.0427578	0.965895	0.975309
PSPTO_0490	37.9545	-0.0411295	0.262284	-0.156813	0.875392	0.911289
PSPTO_0491	243.932	0.144601	0.160926	0.898558	0.368888	0.499507
PSPTO_0492	149.638	0.276551	0.180633	1.53101	0.125767	0.215201
PSPTO_0493	49.4978	0.199882	0.23624	0.846096	0.397499	0.528156
PSPTO_0494	2585.43	-0.0675645	0.234657	-0.287929	0.773401	0.837643
PSPTO_0495	720.038	-0.469801	0.221102	-2.12482	0.0336017	0.0743832
PSPTO_0496	486.222	-0.20195	0.151587	-1.33223	0.182783	0.289627
PSPTO_0497	417.39	-0.341212	0.171254	-1.99244	0.0463232	0.0967912
PSPTO_0498	432.953	-0.45308	0.136176	-3.32717	0.000877331	0.00342936
PSPTO_0499	7100.2	1.4309	0.244859	5.84379	5.10268e-09	8.75756e-08
PSPTO_0500	6848.9	0.405215	0.221506	1.82937	0.0673444	0.129419
PSPTO_0501	678.456	-0.581527	0.377079	-1.54219	0.123028	0.211339
PSPTO_0502	1279.9	-0.519581	0.384139	-1.35259	0.176188	0.28121
PSPTO_0503	1668.74	-0.542008	0.363754	-1.49004	0.136214	0.229561
PSPTO_0505	687.287	0.917447	0.163506	5.61109	2.01061e-08	2.87129e-07
PSPTO_0506	2272.13	0.108958	0.122763	0.88755	0.374783	0.505138
PSPTO_0507	1676.69	0.769023	0.264402	2.90854	0.00363123	0.0115333
PSPTO_0508	1253.53	0.526092	0.169488	3.10401	0.00190919	0.00665356
PSPTO_0509	586.132	0.221586	0.223024	0.993553	0.320441	0.447305
PSPTO_0510	292.126	0.561942	0.176132	3.19046	0.00142048	0.00515536
PSPTO_0511	367.535	0.228245	0.176636	1.29218	0.196296	0.306269
PSPTO_0512	568.473	0.121602	0.170919	0.711458	0.476801	0.598129
PSPTO_0513	4043.36	0.956833	0.341226	2.8041	0.00504568	0.0153335
PSPTO_0514	612.158	-0.242466	0.128766	-1.88301	0.0596997	0.117462
PSPTO_0515	256.603	-0.0781326	0.151288	-0.516449	0.605541	0.705818
PSPTO_0516	555.645	-0.217752	0.175274	-1.24235	0.214108	0.326723
PSPTO_0517	242.971	0.57501	0.224924	2.55647	0.0105742	0.0284206
PSPTO_0518	975.184	1.00629	0.269549	3.73323	0.000189043	0.00090215
PSPTO_0519	123.618	-0.172292	0.201222	-0.856227	0.391872	0.522557
PSPTO_0520	392.022	-0.226939	0.145217	-1.56276	0.11811	0.204381
PSPTO_0521	245.95	-0.870432	0.251031	-3.46742	0.00052547	0.00218869
PSPTO_0522	515.073	-0.374628	0.167659	-2.23446	0.0254529	0.0588358
PSPTO_0523	539.538	0.0476545	0.185713	0.256603	0.797485	0.854631
PSPTO_0524	548.133	-1.10704	0.265209	-4.17423	2.98999e-05	0.000184983
PSPTO_0525	148.472	-0.643056	0.224144	-2.86895	0.0041184	0.0128444
PSPTO_0526	36.0828	0.0947353	0.281289	0.33679	0.736275	0.811059
PSPTO_0527	1891.08	-0.0887357	0.193306	-0.459043	0.646204	0.737889
PSPTO_0528	204.49	-0.709926	0.234216	-3.03108	0.00243683	0.00822087
PSPTO_0529	311.206	-0.494927	0.200666	-2.46642	0.013647	0.0350116
PSPTO_0530	244.826	0.130798	0.213325	0.61314	0.539784	0.652182
PSPTO_0531	96.8512	0.314443	0.303601	1.03571	0.300338	0.426533
PSPTO_0532	25.5663	0.144351	0.345423	0.417897	0.676023	0.763978
PSPTO_0534	522.007	-0.484581	0.257406	-1.88255	0.0597612	0.117502
PSPTO_0535	203.266	-0.00160503	0.186649	-0.00859919	0.993139	0.996462
PSPTO_t02	15.9653	0.633329	0.379711	1.66792	0.0953311	0.172279
PSPTO_0536	1600.18	1.26027	0.265865	4.74025	2.13452e-06	1.85971e-05
PSPTO_0537	23986.9	-0.436204	0.123315	-3.53731	0.000404223	0.00173178
PSPTO_0538	3298.06	-0.163281	0.145647	-1.12107	0.262258	0.383669
PSPTO_0539	10432.3	-0.873068	0.365626	-2.38787	0.0169464	0.0420908
PSPTO_0540	529.526	-0.829688	0.169778	-4.88689	1.0244e-06	9.81014e-06
PSPTO_0541	498.716	-0.420312	0.159234	-2.63959	0.00830073	0.0232306
PSPTO_0542	87.3176	-0.568668	0.234327	-2.42682	0.015232	0.0384886
PSPTO_0543	72.5295	-0.806224	0.261229	-3.08628	0.0020268	0.00701196
PSPTO_0544	449.95	-0.107778	0.135124	-0.797621	0.425091	0.553132
PSPTO_0545	4349.58	1.32327	0.299209	4.42257	9.7535e-06	6.89076e-05
PSPTO_0546	4492.14	1.2029	0.304213	3.95414	7.68109e-05	0.000414459
PSPTO_0547	11996.8	1.13767	0.318042	3.5771	0.000347429	0.00152515
PSPTO_0548	784.291	0.298202	0.136496	2.18469	0.0289113	0.065632
PSPTO_0549	770.218	-0.324985	0.137353	-2.36606	0.0179788	0.0440615
PSPTO_0550	589.835	-0.186546	0.139271	-1.33945	0.180423	0.286445
PSPTO_0551	564.956	-1.046	0.166325	-6.2889	3.19718e-10	7.08852e-09
PSPTO_0552	871.051	-0.903006	0.13185	-6.84875	7.45004e-12	2.28228e-10
PSPTO_0553	3319.94	-0.807574	0.128086	-6.30495	2.88278e-10	6.46697e-09
PSPTO_0554	6804.85	-0.609835	0.123955	-4.91979	8.66351e-07	8.46736e-06
PSPTO_0555	1011.73	0.519122	0.138005	3.76161	0.000168824	0.000819386
PSPTO_0556	530.551	0.0434372	0.179301	0.242258	0.80858	0.862627
PSPTO_0557	471.791	-0.0180141	0.212906	-0.0846104	0.932571	0.952292
PSPTO_0558	941.352	0.708388	0.223416	3.17072	0.00152063	0.00546126
PSPTO_0559	336.803	-0.182959	0.142809	-1.28114	0.200145	0.310828
PSPTO_0560	98.5924	0.0730791	0.205124	0.356268	0.72164	0.799514
PSPTO_0561	12.7066	0.363665	0.471671	0.771013	0.440699	0.567353
PSPTO_0562	948.007	1.32935	0.199258	6.6715	2.53196e-11	7.03762e-10
PSPTO_0563	1378.17	1.5476	0.32362	4.78216	1.7342e-06	1.5464e-05
PSPTO_0564	509.908	1.29035	0.27615	4.67263	2.97365e-06	2.46277e-05
PSPTO_0565	379.415	1.04829	0.185464	5.65228	1.58332e-08	2.31922e-07
PSPTO_0566	737.767	-0.230506	0.128122	-1.79911	0.0720017	0.136846
PSPTO_0567	491.256	-0.437897	0.148176	-2.95525	0.00312419	0.0101376
PSPTO_0568	1435.58	-0.0934227	0.147552	-0.633152	0.526634	0.640915
PSPTO_0569	1963.16	0.352215	0.240223	1.4662	0.142593	0.238129
PSPTO_0570	341.74	-0.0180967	0.248566	-0.0728045	0.941962	0.959131
PSPTO_0571	706.239	-0.105446	0.178981	-0.589151	0.55576	0.666117
PSPTO_0572	982.074	-0.0814568	0.206258	-0.394926	0.692897	0.778263
PSPTO_0573	79.389	0.0395608	0.213001	0.18573	0.852656	0.896225
PSPTO_0574	56.5809	-0.138942	0.283614	-0.489897	0.624206	0.721159
PSPTO_0575	103.697	-0.482167	0.209799	-2.29823	0.0215487	0.0511389
PSPTO_0576	60.6426	-0.669363	0.271415	-2.46619	0.0136557	0.0350182
PSPTO_0577	565.513	-0.773768	0.236489	-3.2719	0.00106829	0.0040557
PSPTO_0578	99.1768	-1.26401	0.285969	-4.42008	9.86632e-06	6.95134e-05
PSPTO_0579	127.643	-1.05713	0.24873	-4.25012	2.13658e-05	0.000137252
PSPTO_0580	406.593	-1.00255	0.270767	-3.70264	0.000213366	0.00100062
PSPTO_0581	378.481	-0.163033	0.196206	-0.830929	0.406014	0.536394
PSPTO_0582	399.534	0.0320616	0.22552	0.142167	0.886948	0.920719
PSPTO_0583	437.025	0.0676527	0.172119	0.393058	0.694276	0.778949
PSPTO_0584	217.715	0.215822	0.183935	1.17336	0.240652	0.357839
PSPTO_0585	365.821	-0.0525014	0.158205	-0.331858	0.739997	0.813682
PSPTO_0586	418.721	0.0784691	0.134243	0.584529	0.558864	0.668245
PSPTO_0587	1275.76	-0.14017	0.240738	-0.582252	0.560397	0.669127
PSPTO_0588	12066.9	-1.53355	0.507303	-3.02294	0.00250328	0.00844007
PSPTO_0589	9761.96	-0.951166	0.453773	-2.09613	0.036071	0.0788387
PSPTO_0591	408.153	-0.0781741	0.159633	-0.489711	0.624338	0.721159
PSPTO_0592	604.678	-0.171836	0.212918	-0.807053	0.419636	0.548666
PSPTO_0593	944.175	-0.197419	0.14771	-1.33654	0.181374	0.287635
PSPTO_0594	972.911	-0.120116	0.214274	-0.560572	0.575089	0.680693
PSPTO_0595	406.329	0.0639285	0.196317	0.325639	0.744698	0.817366
PSPTO_0596	640.357	1.10888	0.252622	4.38949	1.13619e-05	7.86633e-05
PSPTO_0597	1124.91	-0.23747	0.244917	-0.969592	0.33225	0.460175
PSPTO_0598	3230.66	-1.55961	0.329989	-4.72624	2.2871e-06	1.97863e-05
PSPTO_0599	1342.64	0.221926	0.155928	1.42326	0.15466	0.254148
PSPTO_0600	812.403	-0.164269	0.164424	-0.999057	0.317767	0.444328
PSPTO_0601	274.978	-0.278782	0.191441	-1.45623	0.145329	0.241566
PSPTO_0602	374.682	-0.230647	0.204744	-1.12652	0.259947	0.381059
PSPTO_0603	425.946	-0.326352	0.231233	-1.41135	0.15814	0.258708
PSPTO_0604	1811.59	-0.658191	0.12371	-5.32042	1.03529e-07	1.28241e-06
PSPTO_0605	1739.74	-0.160476	0.310804	-0.516325	0.605627	0.705818
PSPTO_0606	2403.84	-0.250019	0.167551	-1.49219	0.135648	0.228743
PSPTO_0607	5197.31	-0.31696	0.201145	-1.57578	0.115076	0.199971
PSPTO_0608	213.227	-0.0169352	0.207455	-0.0816332	0.934938	0.953855
PSPTO_0609	1412.47	-0.591704	0.186789	-3.16776	0.00153616	0.00550852
PSPTO_r01	10116.1	0.407342	0.399724	1.01906	0.308176	0.43422
PSPTO_t03	1517.73	-0.715887	0.365702	-1.95757	0.050281	0.103244
PSPTO_t04	1049.73	-0.651634	0.340698	-1.91265	0.0557934	0.111352
PSPTO_r02	31240.1	0.279837	0.363616	0.769594	0.441541	0.568179
PSPTO_r03	757.009	-2.84504	0.876289	-3.24669	0.00116757	0.00435109
PSPTO_0610	187.707	-0.708483	0.306835	-2.309	0.0209434	0.0499403
PSPTO_0611	274.62	-0.310933	0.164889	-1.88571	0.0593343	0.116783
PSPTO_0612	449.936	0.145232	0.151942	0.95584	0.339153	0.46731
PSPTO_t05	12175.7	-0.220912	0.402824	-0.548408	0.583412	0.68783
PSPTO_t06	1774.74	-0.352665	0.281099	-1.25459	0.209626	0.321175
PSPTO_t07	1120.05	-0.138512	0.258249	-0.536352	0.591716	0.694315
PSPTO_t08	1109.55	-0.551292	0.32094	-1.71774	0.0858438	0.158092
PSPTO_0613	7257.64	-0.518421	0.307565	-1.68556	0.0918798	0.166836
PSPTO_0614	10485.8	-0.817211	0.344434	-2.37262	0.0176626	0.0434548
PSPTO_0615	6680.56	-1.38295	0.146065	-9.46807	2.85074e-21	3.60968e-19
PSPTO_0616	9486.19	-1.50316	0.145302	-10.3451	4.40519e-25	1.16515e-22
PSPTO_0617	18262.3	-1.82096	0.153235	-11.8835	1.44252e-32	1.02744e-29
PSPTO_0618	11226.9	-1.85602	0.155612	-11.9273	8.5317e-33	6.94481e-30
PSPTO_0619	21097	-1.35901	0.136637	-9.94615	2.62134e-23	4.39305e-21
PSPTO_0620	28834.2	-1.53747	0.162287	-9.47379	2.6988e-21	3.49495e-19
PSPTO_0621	11833.3	-0.870294	0.188071	-4.62748	3.70139e-06	2.97049e-05
PSPTO_0622	12081.5	-1.2869	0.142707	-9.0178	1.91913e-19	1.98821e-17
PSPTO_0623	57751	-1.44883	0.173421	-8.3544	6.57664e-17	5.35338e-15
PSPTO_0624	40107.3	-1.54412	0.167337	-9.22759	2.76792e-20	3.033e-18
PSPTO_0625	12422	-0.892718	0.198949	-4.48716	7.21779e-06	5.34116e-05
PSPTO_0626	19118.2	-1.26385	0.200307	-6.30955	2.7985e-10	6.30271e-09
PSPTO_0627	16297	-1.47342	0.205876	-7.15684	8.25594e-13	3.37257e-11
PSPTO_0628	7325.64	-1.42886	0.204661	-6.98161	2.91825e-12	9.89775e-11
PSPTO_0629	17743.1	-1.42409	0.17264	-8.24887	1.59893e-16	1.18321e-14
PSPTO_0630	8393.3	-1.5369	0.222646	-6.90289	5.09555e-12	1.60411e-10
PSPTO_0631	9734.33	-1.60365	0.210153	-7.63087	2.33176e-14	1.27753e-12
PSPTO_0632	18589.7	-1.61009	0.160797	-10.0131	1.33436e-23	2.376e-21
PSPTO_0633	9629.18	-1.70542	0.178201	-9.57023	1.06669e-21	1.48244e-19
PSPTO_0634	3232.8	-1.81865	0.184709	-9.84603	7.13032e-23	1.16082e-20
PSPTO_0635	7926.61	-1.70085	0.170026	-10.0035	1.47104e-23	2.54e-21
PSPTO_0636	10599.1	-1.57789	0.15328	-10.2942	7.48187e-25	1.77632e-22
PSPTO_0637	10720.5	-1.54945	0.165449	-9.36509	7.5989e-21	9.02053e-19
PSPTO_0638	21689.7	-1.53202	0.191663	-7.99328	1.31392e-15	8.70549e-14
PSPTO_0639	9784.18	-1.40163	0.176857	-7.92526	2.27669e-15	1.41849e-13
PSPTO_0640	16603.3	-0.968982	0.183949	-5.26766	1.38177e-07	1.65059e-06
PSPTO_0641	16772.6	-1.23158	0.139788	-8.81035	1.24757e-18	1.18478e-16
PSPTO_0642	8735.14	-1.37465	0.145693	-9.43526	3.90039e-21	4.8314e-19
PSPTO_0643	10890.8	-1.45268	0.168708	-8.6106	7.26791e-18	6.57343e-16
PSPTO_0644	5442.7	-1.63556	0.197389	-8.28597	1.17152e-16	8.90039e-15
PSPTO_0645	11936.3	-1.63101	0.168625	-9.6724	3.94993e-22	6.08289e-20
PSPTO_0646	37372.7	-1.61777	0.175008	-9.24398	2.37488e-20	2.65335e-18
PSPTO_0647	2410.91	-1.46495	0.175241	-8.35962	6.29183e-17	5.19578e-15
PSPTO_0648	9142.61	-1.14483	0.148803	-7.69358	1.43078e-14	8.23494e-13
PSPTO_0649	9908.29	-1.17206	0.16923	-6.92583	4.33427e-12	1.40322e-10
PSPTO_0650	14769.7	-1.20377	0.153524	-7.84093	4.47218e-15	2.7109e-13
PSPTO_0651	26185.8	-1.26393	0.153294	-8.24512	1.64991e-16	1.20528e-14
PSPTO_0652	13706.9	-1.25563	0.130084	-9.65246	4.799e-22	7.19597e-20
PSPTO_0653	3344.9	0.152002	0.2152	0.70633	0.479983	0.600295
PSPTO_0654	2524.52	-0.461611	0.132431	-3.48568	0.000490884	0.00205969
PSPTO_0655	2361.48	-0.422706	0.142337	-2.96976	0.0029803	0.00977139
PSPTO_0656	3356.95	-0.41324	0.161853	-2.55317	0.0106747	0.0286232
PSPTO_0657	299.226	0.0135083	0.15634	0.0864035	0.931146	0.951815
PSPTO_0658	890.398	0.340784	0.16115	2.1147	0.0344559	0.0758616
PSPTO_0659	439.551	-0.0990766	0.236325	-0.419239	0.675042	0.763172
PSPTO_0660	92.5788	-0.473318	0.242942	-1.94827	0.0513823	0.104975
PSPTO_0661	57.1197	0.342377	0.233844	1.46413	0.143159	0.238794
PSPTO_0662	42.1262	0.000216085	0.262227	0.000824038	0.999343	0.999343
PSPTO_0663	58.6846	-0.0978435	0.242775	-0.403022	0.686932	0.773393
PSPTO_0664	84.3784	0.14635	0.205133	0.713443	0.475572	0.597006
PSPTO_0665	401.538	-0.453183	0.164596	-2.75331	0.00589958	0.0174537
PSPTO_0666	655.731	0.00645741	0.178151	0.0362468	0.971086	0.97847
PSPTO_0667	415.989	0.301388	0.197067	1.52936	0.126174	0.215704
PSPTO_0668	350.319	0.120226	0.162587	0.739458	0.459629	0.58433
PSPTO_0669	50.9857	-0.266655	0.248533	-1.07291	0.28331	0.406317
PSPTO_0670	1592.67	-0.407677	0.177618	-2.29524	0.0217192	0.051522
PSPTO_0671	388.227	-0.0803911	0.139195	-0.577545	0.563572	0.671665
PSPTO_0672	27.7503	0.275274	0.296861	0.927284	0.353779	0.483182
PSPTO_0673	41.4647	0.0681298	0.296615	0.229691	0.818332	0.869936
PSPTO_0674	32.9462	-0.085359	0.319564	-0.267111	0.789384	0.849303
PSPTO_0675	514.18	0.850667	0.217925	3.90348	9.48206e-05	0.000495222
PSPTO_0676	1447.16	0.484255	0.152935	3.1664	0.00154338	0.00552745
PSPTO_0677	1366.52	-0.494294	0.167014	-2.9596	0.0030804	0.0100241
PSPTO_0678	830.566	-0.473247	0.12656	-3.73932	0.00018452	0.00088427
PSPTO_0679	1480.15	-0.179835	0.240311	-0.748339	0.454255	0.579827
PSPTO_0680	865.33	1.38865	0.201099	6.9053	5.00979e-12	1.58588e-10
PSPTO_0681	364.524	0.384716	0.142707	2.69585	0.00702097	0.020215
PSPTO_0682	119.625	0.4561	0.239276	1.90617	0.0566288	0.112704
PSPTO_0683	555.969	0.26409	0.240596	1.09765	0.272357	0.394482
PSPTO_0684	331.93	0.814363	0.172767	4.71366	2.43309e-06	2.07852e-05
PSPTO_0685	218.02	-0.359179	0.182188	-1.97148	0.0486693	0.10077
PSPTO_0686	806.386	-0.205378	0.142184	-1.44445	0.148612	0.246232
PSPTO_0687	229.07	-0.313556	0.156335	-2.00567	0.0448919	0.0943164
PSPTO_0688	231.663	-0.167352	0.183794	-0.91054	0.362538	0.492782
PSPTO_0689	496.882	-0.842149	0.211933	-3.97365	7.07798e-05	0.000389289
PSPTO_0690	900.064	-0.60636	0.13045	-4.64822	3.34813e-06	2.71876e-05
PSPTO_0691	936.291	-0.673148	0.126209	-5.33361	9.62809e-08	1.20398e-06
PSPTO_0692	1377.29	-0.827822	0.166876	-4.96071	7.02376e-07	6.99675e-06
PSPTO_0693	1042.22	-0.518805	0.172535	-3.00695	0.00263885	0.00880336
PSPTO_0694	1154.73	-0.625129	0.153919	-4.06141	4.87767e-05	0.000281305
PSPTO_0695	563.639	-0.848561	0.209447	-4.05143	5.09052e-05	0.000291809
PSPTO_0696	1089.9	-0.359265	0.166716	-2.15496	0.0311653	0.0699133
PSPTO_0697	517.453	-0.169553	0.213195	-0.795294	0.426443	0.554259
PSPTO_0698	2270.05	-0.397799	0.121648	-3.27008	0.00107518	0.00407339
PSPTO_0699	575.308	-0.450699	0.138791	-3.24733	0.00116492	0.00435109
PSPTO_0700	241.188	-0.597644	0.153555	-3.89205	9.94004e-05	0.000516302
PSPTO_0701	420.572	0.0126428	0.168276	0.0751313	0.94011	0.957931
PSPTO_0702	199.53	0.0781023	0.216893	0.360096	0.718775	0.797737
PSPTO_0703	558.943	0.275366	0.200809	1.37128	0.170287	0.274017
PSPTO_0704	97.9219	-0.0119551	0.222527	-0.0537243	0.957155	0.968371
PSPTO_0705	30.3491	0.32782	0.331166	0.989896	0.322225	0.449348
PSPTO_0706	170.795	0.704036	0.169143	4.16236	3.14973e-05	0.000193814
PSPTO_0707	144.745	-0.0536756	0.187842	-0.28575	0.77507	0.838813
PSPTO_0708	90.0975	0.220582	0.196819	1.12074	0.2624	0.383669
PSPTO_0709	127.158	0.15624	0.198296	0.787917	0.430745	0.55845
PSPTO_0710	101.121	0.171755	0.284811	0.603048	0.546477	0.657969
PSPTO_0711	373.15	0.138492	0.169367	0.817707	0.413524	0.543893
PSPTO_0712	62.8078	0.249341	0.22911	1.0883	0.276463	0.398706
PSPTO_0713	198.093	-0.0885946	0.192891	-0.459298	0.64602	0.737849
PSPTO_0714	462.61	-0.0729456	0.137426	-0.530799	0.595558	0.697388
PSPTO_0715	227.923	-0.458433	0.166309	-2.75651	0.00584224	0.017329
PSPTO_0716	275.703	-0.611555	0.296205	-2.06464	0.0389575	0.0839243
PSPTO_0717	254.549	-0.965153	0.246908	-3.90896	9.26955e-05	0.000485905
PSPTO_0718	67.7764	-0.178011	0.241283	-0.737766	0.460656	0.584786
PSPTO_0719	53.2725	-0.352131	0.285938	-1.23149	0.218138	0.331277
PSPTO_0720	278.455	0.0149555	0.225787	0.066237	0.947189	0.96247
PSPTO_0721	91.8461	-0.198064	0.21817	-0.907844	0.363961	0.493991
PSPTO_0722	2707.58	-0.782133	0.177615	-4.40352	1.06508e-05	7.44642e-05
PSPTO_0723	234.283	-0.246458	0.182823	-1.34806	0.177638	0.282811
PSPTO_0724	283.605	-0.587407	0.181495	-3.23649	0.00121009	0.00449193
PSPTO_0725	308.607	0.286618	0.151761	1.88861	0.0589437	0.116135
PSPTO_0726	235.733	0.880119	0.245056	3.59149	0.000328788	0.00145453
PSPTO_0727	730.919	0.827456	0.243162	3.40289	0.00066676	0.00269256
PSPTO_0728	1768.62	0.978164	0.339617	2.8802	0.00397429	0.0124631
PSPTO_0729	986.45	-0.0010213	0.127292	-0.00802327	0.993598	0.996572
PSPTO_0730	326.62	0.105541	0.189132	0.558026	0.576826	0.681826
PSPTO_0731	189.4	0.363746	0.178799	2.03438	0.0419129	0.0891119
PSPTO_0732	596.687	0.412566	0.15615	2.64212	0.00823897	0.0230992
PSPTO_0733	1223.55	-0.355794	0.128778	-2.76285	0.00572988	0.0170312
PSPTO_0734	397.212	0.763488	0.166588	4.5831	4.58139e-06	3.60563e-05
PSPTO_0735	182.191	-0.231472	0.175313	-1.32033	0.186725	0.294437
PSPTO_0736	411.229	-0.205975	0.162024	-1.27127	0.203634	0.314872
PSPTO_0737	526.621	0.059234	0.202624	0.292335	0.77003	0.835103
PSPTO_0738	347.962	0.503736	0.182758	2.75631	0.00584577	0.0173305
PSPTO_0739	331.846	0.441444	0.178014	2.47984	0.0131443	0.0340747
PSPTO_0740	315.374	0.180785	0.158401	1.14132	0.253739	0.373689
PSPTO_0741	268.047	0.14465	0.150452	0.961438	0.336332	0.464474
PSPTO_0742	471.264	0.894612	0.174718	5.12034	3.0499e-07	3.31648e-06
PSPTO_0743	1320.22	0.669777	0.15563	4.30366	1.68e-05	0.000111439
PSPTO_0744	499.837	0.561193	0.183389	3.06013	0.00221243	0.00757599
PSPTO_0745	112.213	-0.162024	0.219839	-0.737011	0.461115	0.584896
PSPTO_0746	430.667	-0.431784	0.153019	-2.82176	0.00477602	0.0145949
PSPTO_0747	368.368	-0.476758	0.171803	-2.77503	0.00551966	0.0165097
PSPTO_0748	1687.69	0.237357	0.188451	1.25952	0.207844	0.319139
PSPTO_0749	420.452	0.608293	0.207242	2.93519	0.00333347	0.010719
PSPTO_0750	1256.93	0.722243	0.275332	2.62317	0.00871153	0.0241784
PSPTO_0751	557.215	0.75743	0.147396	5.13876	2.76558e-07	3.05986e-06
PSPTO_0752	1270.45	1.38283	0.444347	3.11206	0.00185785	0.00650185
PSPTO_0753	930.172	0.0308083	0.247132	0.124663	0.90079	0.930849
PSPTO_0754	544.383	0.644974	0.184827	3.48961	0.000483733	0.00203268
PSPTO_0755	149.063	0.154999	0.247731	0.625677	0.531527	0.644803
PSPTO_0756	141.764	0.00681145	0.181705	0.0374862	0.970097	0.977993
PSPTO_0757	721.599	-0.251194	0.137179	-1.83114	0.0670802	0.129042
PSPTO_0758	200.183	0.612064	0.239351	2.55718	0.0105524	0.0283755
PSPTO_0759	490.549	0.810142	0.188383	4.3005	1.70412e-05	0.000112777
PSPTO_0760	107.159	-0.91055	0.276852	-3.28894	0.00100565	0.00385094
PSPTO_0761	123.729	-0.763458	0.238768	-3.19749	0.00138629	0.00506027
PSPTO_0762	231.404	-0.489135	0.225099	-2.17298	0.0297821	0.0672356
PSPTO_0763	186.477	-1.13671	0.293453	-3.87358	0.000107248	0.000549548
PSPTO_0764	384.864	-0.365566	0.2302	-1.58804	0.112278	0.196306
PSPTO_0765	285.745	-0.356685	0.174075	-2.04902	0.0404598	0.0865391
PSPTO_0766	771.076	0.469969	0.151733	3.09735	0.00195262	0.0067966
PSPTO_0767	106.239	0.641779	0.221841	2.89297	0.00381619	0.0120089
PSPTO_0768	92.1984	0.336806	0.199078	1.69183	0.0906779	0.165109
PSPTO_0769	250.74	0.948796	0.225052	4.21591	2.48778e-05	0.00015733
PSPTO_0770	116.357	-0.359805	0.186868	-1.92545	0.054173	0.109064
PSPTO_0771	217.851	0.389895	0.245158	1.59038	0.111748	0.195559
PSPTO_0772	344.07	0.324381	0.189083	1.71555	0.0862445	0.158677
PSPTO_0773	155.482	-0.12354	0.180859	-0.683075	0.49456	0.613276
PSPTO_0774	4478.07	1.10074	0.221459	4.97041	6.68113e-07	6.67879e-06
PSPTO_0775	879.263	0.72281	0.255847	2.82516	0.00472572	0.014477
PSPTO_r04	10116.1	0.407342	0.399724	1.01906	0.308176	0.43422
PSPTO_t09	1517.73	-0.715887	0.365702	-1.95757	0.050281	0.103244
PSPTO_t10	1049.73	-0.651634	0.340698	-1.91265	0.0557934	0.111352
PSPTO_r05	31097.2	0.292857	0.373089	0.784952	0.432482	0.559809
PSPTO_r06	757.009	-2.84504	0.876289	-3.24669	0.00116757	0.00435109
PSPTO_0776	642.276	-0.185773	0.162444	-1.14361	0.252784	0.372475
PSPTO_0777	686.989	-0.341908	0.192831	-1.7731	0.0762128	0.143178
PSPTO_0778	351.615	-0.284308	0.163016	-1.74405	0.0811509	0.150962
PSPTO_0779	87.1454	0.173762	0.236571	0.734501	0.462644	0.58594
PSPTO_0780	519.088	-0.504693	0.251858	-2.00388	0.0450829	0.0946509
PSPTO_0781	103.572	-0.180576	0.240765	-0.750011	0.453248	0.579189
PSPTO_0782	477.578	0.831981	0.313848	2.65091	0.00802755	0.0226752
PSPTO_0783	639.934	1.32106	0.283244	4.66402	3.10092e-06	2.54965e-05
PSPTO_0784	275.037	0.204539	0.165128	1.23867	0.215467	0.328285
PSPTO_0785	137.847	-0.23017	0.1882	-1.22301	0.221325	0.334956
PSPTO_0786	198.872	-0.426152	0.193759	-2.19939	0.0278499	0.0635517
PSPTO_0787	519.684	0.308662	0.150376	2.0526	0.0401112	0.0859224
PSPTO_0788	110.137	0.144189	0.208917	0.690175	0.490084	0.609849
PSPTO_0789	83.5591	-0.428877	0.199698	-2.14762	0.0317436	0.0709833
PSPTO_0790	154.923	0.0739461	0.177363	0.416918	0.676738	0.764635
PSPTO_0791	297.598	-0.160782	0.181127	-0.887673	0.374717	0.505138
PSPTO_0792	5.54122	-0.662153	0.594981	-1.1129	0.265753	0.387675
PSPTO_0793	332.113	-0.413576	0.15375	-2.68993	0.00714664	0.0204877
PSPTO_0794	258.375	-0.4432	0.152628	-2.9038	0.00368668	0.0116639
PSPTO_0795	156.555	-0.557905	0.21731	-2.56732	0.0102488	0.0277793
PSPTO_0796	1555.15	-0.732193	0.1443	-5.0741	3.89328e-07	4.13108e-06
PSPTO_0797	12351	-1.36991	0.238591	-5.74167	9.37498e-09	1.47974e-07
PSPTO_0798	12064.8	-1.3119	0.235251	-5.5766	2.45264e-08	3.45065e-07
PSPTO_0799	1452.11	-0.764693	0.183134	-4.1756	2.97196e-05	0.000184068
PSPTO_0800	818.011	0.0585691	0.17213	0.34026	0.733661	0.808901
PSPTO_0801	326.692	0.193954	0.181261	1.07003	0.284608	0.407769
PSPTO_0802	20463.6	-0.591711	0.302711	-1.95471	0.0506177	0.103674
PSPTO_0803	433.286	-0.799814	0.350165	-2.2841	0.0223654	0.052857
PSPTO_0804	383.172	-0.625517	0.175896	-3.55617	0.000376304	0.00163304
PSPTO_0805	1637.13	-0.644037	0.149849	-4.29792	1.72409e-05	0.000113834
PSPTO_0806	5250.81	-0.827144	0.130182	-6.35375	2.10125e-10	4.82779e-09
PSPTO_0807	868.889	-0.876286	0.167351	-5.23623	1.63893e-07	1.93347e-06
PSPTO_0808	1018.51	-0.741962	0.119284	-6.22012	4.96764e-10	1.04836e-08
PSPTO_0809	1192.59	-0.823049	0.147081	-5.59588	2.19505e-08	3.11129e-07
PSPTO_0810	267.875	-0.460402	0.185686	-2.47947	0.0131579	0.0340791
PSPTO_0811	569.146	0.672738	0.224972	2.99031	0.00278691	0.00923782
PSPTO_0812	492.987	0.856027	0.139566	6.1335	8.59656e-10	1.70081e-08
PSPTO_0813	825.741	0.769012	0.142374	5.40136	6.61393e-08	8.64362e-07
PSPTO_0814	499.535	0.601611	0.163222	3.68585	0.000227938	0.00105421
PSPTO_0815	2763.93	0.617414	0.142646	4.3283	1.50263e-05	0.000101325
PSPTO_0816	368.37	0.688708	0.152264	4.52313	6.0933e-06	4.64166e-05
PSPTO_0817	616.849	0.646982	0.195153	3.31526	0.000915583	0.00355139
PSPTO_0818	152.98	-0.280968	0.201069	-1.39737	0.162303	0.263777
PSPTO_0819	275.655	-0.359712	0.166014	-2.16676	0.0302535	0.0681435
PSPTO_0820	337.392	-0.314823	0.148863	-2.11486	0.0344423	0.0758609
PSPTO_0821	112.809	-0.308052	0.196162	-1.57039	0.116323	0.201892
PSPTO_0822	344.943	-0.357887	0.162987	-2.1958	0.0281064	0.0639832
PSPTO_0823	457.337	0.205714	0.162443	1.26638	0.205377	0.316966
PSPTO_0824	385.648	-0.0168331	0.167748	-0.100347	0.920069	0.944264
PSPTO_0825	159.515	0.360908	0.176177	2.04856	0.0405055	0.0866043
PSPTO_0826	2384.86	-0.699651	0.175062	-3.99659	6.42621e-05	0.000357235
PSPTO_0827	1662.75	-0.57563	0.245314	-2.3465	0.0189505	0.0459489
PSPTO_0828	418.21	-0.742423	0.215448	-3.44595	0.00056906	0.00234964
PSPTO_0829	14269.4	-0.28232	0.334671	-0.843576	0.398906	0.529706
PSPTO_t11	6800.5	-0.476176	0.219659	-2.16779	0.0301744	0.0680119
PSPTO_t12	2416.33	-0.440456	0.207196	-2.1258	0.0335201	0.0742891
PSPTO_t13	1462.85	-0.365512	0.206816	-1.76733	0.0771728	0.144744
PSPTO_t14	1185.04	-0.412167	0.244988	-1.68239	0.0924923	0.167788
PSPTO_0831	973.873	0.166973	0.182008	0.917393	0.358937	0.488586
PSPTO_0832	244.911	0.00467624	0.181585	0.0257524	0.979455	0.985196
PSPTO_0833	219.976	0.120143	0.149664	0.80275	0.42212	0.550776
PSPTO_0834	2578.23	-1.92583	0.47822	-4.02708	5.64728e-05	0.000320181
PSPTO_0835	1462.97	-2.25443	0.472551	-4.77078	1.83518e-06	1.62374e-05
PSPTO_0836	1256.89	-1.89702	0.484883	-3.91233	9.1409e-05	0.000479603
PSPTO_0837	1628.32	-2.02915	0.516805	-3.92635	8.62457e-05	0.000457654
PSPTO_0838	2447.74	-1.51369	0.332439	-4.55329	5.2813e-06	4.08316e-05
PSPTO_0840	1237.75	-0.453166	0.1628	-2.78358	0.00537625	0.0161342
PSPTO_0842	50.6586	-0.194073	0.25303	-0.766993	0.443086	0.569572
PSPTO_0844	567.391	-0.484341	0.258118	-1.87643	0.0605962	0.118693
PSPTO_0847	132.112	0.000420673	0.192911	0.00218066	0.99826	0.998771
PSPTO_0848	541.604	0.0126012	0.151675	0.0830807	0.933787	0.953193
PSPTO_0849	310.437	0.10472	0.143925	0.727596	0.466861	0.589839
PSPTO_0850	81.6094	0.0277224	0.213633	0.129766	0.896751	0.928022
PSPTO_0851	824.342	-0.603428	0.289216	-2.08643	0.03694	0.0803989
PSPTO_0852	2683.08	-0.373189	0.348702	-1.07022	0.284519	0.407769
PSPTO_5621	673.067	0.335103	0.220505	1.51971	0.128584	0.21886
PSPTO_0853	1347.23	0.513733	0.239502	2.145	0.0319528	0.0713853
PSPTO_0854	342.784	0.367721	0.240383	1.52973	0.126083	0.215612
PSPTO_0855	1205.6	0.0126224	0.166699	0.0757195	0.939642	0.957625
PSPTO_0856	560.984	-0.226873	0.220869	-1.02718	0.304336	0.43062
PSPTO_0857	324.562	-0.0404463	0.187891	-0.215265	0.82956	0.879079
PSPTO_0858	123.369	-0.149273	0.189497	-0.787731	0.430854	0.558463
PSPTO_0859	1135.51	0.0454821	0.145173	0.313296	0.754056	0.824527
PSPTO_0860	131.752	0.387392	0.194809	1.98857	0.0467484	0.0975366
PSPTO_0861	124.392	0.15682	0.192122	0.816255	0.414354	0.544322
PSPTO_0862	90.1292	0.150267	0.198318	0.757709	0.448625	0.574959
PSPTO_0863	90.7556	-0.0769166	0.217766	-0.353208	0.723933	0.801026
PSPTO_0864	245.053	0.0150325	0.178599	0.084169	0.932922	0.95248
PSPTO_0865	218.603	0.0959335	0.151183	0.63455	0.525722	0.639941
PSPTO_0866	23.5894	-0.507888	0.318696	-1.59365	0.111015	0.194664
PSPTO_0867	22.0722	-0.729296	0.347133	-2.10091	0.0356488	0.0781258
PSPTO_0868	6.3596	0.222542	0.557545	0.399146	0.689786	0.775686
PSPTO_0869	31.0624	-0.228125	0.313978	-0.726562	0.467494	0.590508
PSPTO_0871	1198.9	-0.660378	0.292321	-2.25909	0.023878	0.0557609
PSPTO_0873	5120.74	-2.51094	0.464339	-5.40757	6.38858e-08	8.40695e-07
PSPTO_0874	1901.54	-2.09039	0.427516	-4.88963	1.01025e-06	9.69089e-06
PSPTO_0875	1793.31	-1.95886	0.476649	-4.10965	3.96262e-05	0.000235198
PSPTO_0876	7301.93	-2.23397	0.388514	-5.75002	8.92303e-09	1.42819e-07
PSPTO_0877	4515.7	-1.10273	0.411811	-2.67775	0.00741175	0.0211478
PSPTO_0878	186.538	0.090771	0.207592	0.437257	0.661925	0.751344
PSPTO_0879	729.759	0.183583	0.14371	1.27745	0.201444	0.312164
PSPTO_0880	129.102	-0.179133	0.22286	-0.803792	0.421517	0.550494
PSPTO_0881	329.764	0.166102	0.187573	0.885535	0.375868	0.505714
PSPTO_0882	398.976	0.127394	0.191737	0.664419	0.506422	0.623104
PSPTO_0883	3846.9	-1.73989	0.304288	-5.71789	1.07853e-08	1.66996e-07
PSPTO_0884	411.454	-0.367819	0.177932	-2.06719	0.0387164	0.083468
PSPTO_0885	352.09	-1.89807	0.260478	-7.28686	3.17261e-13	1.48176e-11
PSPTO_0886	328.837	-1.3669	0.216902	-6.30194	2.93941e-10	6.56813e-09
PSPTO_0887	158.287	-1.22525	0.211165	-5.80231	6.54075e-09	1.09939e-07
PSPTO_0888	257.408	-1.02279	0.201302	-5.08086	3.75738e-07	4.00932e-06
PSPTO_0889	412.701	-1.13812	0.190861	-5.9631	2.47498e-09	4.59362e-08
PSPTO_0890	736.708	-1.79322	0.162072	-11.0643	1.86886e-28	5.91597e-26
PSPTO_0891	855.263	0.536191	0.186689	2.8721	0.0040775	0.0127447
PSPTO_0892	1165.16	-0.243524	0.134702	-1.80787	0.0706264	0.134772
PSPTO_0893	750.273	-1.11574	0.262175	-4.2557	2.08398e-05	0.000134785
PSPTO_0894	528.975	-1.51629	0.299451	-5.06357	4.1148e-07	4.32585e-06
PSPTO_0895	235.216	-1.12326	0.328504	-3.41933	0.000627759	0.00255681
PSPTO_0896	468.211	-0.742682	0.223662	-3.32056	0.000898378	0.00349417
PSPTO_0897	788.717	-0.341087	0.219935	-1.55085	0.120938	0.20844
PSPTO_0898	401.375	-0.106746	0.182031	-0.586417	0.557595	0.667532
PSPTO_0899	126.718	0.27024	0.231496	1.16736	0.243064	0.36039
PSPTO_0900	52.1602	0.298692	0.246278	1.21282	0.225198	0.339106
PSPTO_5619	224.83	-0.927834	0.466655	-1.98826	0.0467825	0.097572
PSPTO_0901	331.773	-0.654996	0.45562	-1.43759	0.150549	0.248863
PSPTO_0902	564.128	-0.503582	0.254823	-1.9762	0.0481319	0.099802
PSPTO_0903	564.934	-0.48875	0.252831	-1.93311	0.0532222	0.107807
PSPTO_0905	259.329	0.373099	0.331273	1.12626	0.260056	0.381121
PSPTO_0906	138.636	-0.421659	0.244949	-1.72141	0.0851759	0.157116
PSPTO_0907	415.08	-0.458935	0.229698	-1.99799	0.0457177	0.0957014
PSPTO_0908	345.346	-0.027946	0.16882	-0.165538	0.868521	0.906048
PSPTO_0909	82.2416	0.623504	0.29225	2.13346	0.032887	0.0730851
PSPTO_0910	195.933	1.03521	0.298106	3.47264	0.000515368	0.00214975
PSPTO_0911	170.023	0.991522	0.377969	2.62329	0.00870855	0.0241784
PSPTO_0912	568.653	0.948544	0.328856	2.88437	0.00392192	0.0123124
PSPTO_0913	619.463	1.13047	0.259713	4.35275	1.34443e-05	9.16404e-05
PSPTO_0914	118.583	1.3163	0.268276	4.90651	9.27117e-07	8.95375e-06
PSPTO_0915	285.331	1.13515	0.299533	3.78974	0.000150808	0.000743704
PSPTO_0916	781.629	1.01577	0.21533	4.71729	2.39007e-06	2.04791e-05
PSPTO_0917	1044.16	0.111097	0.141904	0.782904	0.433683	0.56111
PSPTO_0918	39.6197	0.314867	0.307653	1.02345	0.306096	0.432573
PSPTO_0919	373.006	-0.0922337	0.163965	-0.562522	0.57376	0.6801
PSPTO_0920	653.932	-0.248841	0.124811	-1.99374	0.0461803	0.0965281
PSPTO_0921	24.7595	-0.506776	0.324399	-1.5622	0.118241	0.204472
PSPTO_0922	444.476	-0.245915	0.144001	-1.70774	0.0876853	0.160705
PSPTO_0923	656.474	-0.319066	0.212108	-1.50426	0.132513	0.22452
PSPTO_0924	266.049	0.148099	0.231208	0.640543	0.521819	0.635917
PSPTO_0925	1213.96	0.508727	0.225702	2.25398	0.0241977	0.0564382
PSPTO_0926	2790.75	0.386194	0.151735	2.54518	0.0109221	0.0291085
PSPTO_0927	32597.8	1.05125	0.198896	5.28543	1.25407e-07	1.51713e-06
PSPTO_0928	646.372	0.679786	0.266636	2.54949	0.0107882	0.028846
PSPTO_0929	1968.7	0.255487	0.160524	1.59159	0.111478	0.195146
PSPTO_0930	479.283	-0.186747	0.133615	-1.39766	0.162217	0.263723
PSPTO_0931	792.663	0.483398	0.152941	3.16067	0.00157406	0.00562318
PSPTO_0932	347.502	0.0725855	0.212523	0.341542	0.732696	0.808161
PSPTO_0933	480.181	0.186136	0.154037	1.20838	0.226902	0.341311
PSPTO_0934	476.862	0.161646	0.198415	0.814688	0.415251	0.545184
PSPTO_0935	211.939	0.0639706	0.207964	0.307605	0.758383	0.82672
PSPTO_0936	111.815	-0.19445	0.232241	-0.837278	0.402436	0.533661
PSPTO_0937	303.565	0.187985	0.158147	1.18867	0.234568	0.350806
PSPTO_0938	436.143	0.127777	0.136081	0.938977	0.347742	0.476192
PSPTO_0939	749.684	0.00148803	0.128938	0.0115407	0.990792	0.994632
PSPTO_0940	1922.94	0.781443	0.232813	3.35652	0.000789286	0.00312968
PSPTO_0941	2570.35	0.538132	0.197588	2.7235	0.00645934	0.0188359
PSPTO_0942	1114.4	0.612365	0.178406	3.43242	0.000598229	0.00245231
PSPTO_0943	2933.62	-0.159957	0.162638	-0.983513	0.325355	0.452496
PSPTO_0944	3904.58	-0.245561	0.194067	-1.26534	0.205748	0.317453
PSPTO_0945	6221.64	-0.125048	0.1686	-0.741685	0.458278	0.583393
PSPTO_0946	633.229	-0.226179	0.179503	-1.26003	0.207659	0.319105
PSPTO_0947	343.999	-0.206964	0.200927	-1.03005	0.302989	0.429247
PSPTO_0948	555.611	-0.300581	0.149087	-2.01614	0.043785	0.0924712
PSPTO_0949	2778.14	0.543549	0.142666	3.80993	0.000139007	0.000692969
PSPTO_0950	490.631	0.218356	0.168692	1.29441	0.195524	0.305651
PSPTO_0951	514.37	-0.00519287	0.126917	-0.0409155	0.967363	0.9761
PSPTO_0952	377.086	0.301583	0.169776	1.77636	0.0756733	0.142494
PSPTO_0953	565.531	-0.124203	0.160053	-0.776013	0.437742	0.564891
PSPTO_0954	2958.29	-0.567921	0.131565	-4.31668	1.58397e-05	0.000105684
PSPTO_0955	875.806	-0.778617	0.192926	-4.03583	5.44093e-05	0.000310645
PSPTO_0956	1143.53	-1.0219	0.161107	-6.343	2.25338e-10	5.15653e-09
PSPTO_0957	798.811	-0.075505	0.13567	-0.556535	0.577845	0.682821
PSPTO_0958	152.339	-0.231915	0.229629	-1.00996	0.312515	0.439248
PSPTO_0959	3320.4	0.0945134	0.165285	0.571821	0.567444	0.674868
PSPTO_0960	619.278	-0.88853	0.16614	-5.34809	8.88865e-08	1.12301e-06
PSPTO_0961	802.732	-0.729337	0.177694	-4.10446	4.05253e-05	0.000239785
PSPTO_0962	286.362	-0.598538	0.191804	-3.12058	0.00180498	0.00633792
PSPTO_0963	1933.6	-0.48594	0.191555	-2.53682	0.0111864	0.0297156
PSPTO_0964	1563.89	-0.0186428	0.116561	-0.15994	0.872928	0.909813
PSPTO_0965	761.018	-0.624427	0.205941	-3.03207	0.00242887	0.00820859
PSPTO_0966	99.2965	-0.341978	0.270601	-1.26377	0.206311	0.318072
PSPTO_0967	245.135	-0.62212	0.170752	-3.64341	0.000269051	0.00121864
PSPTO_0968	458.935	0.0528048	0.142261	0.371183	0.710501	0.791483
PSPTO_0969	3898.66	-0.687154	0.273089	-2.51623	0.0118619	0.0311902
PSPTO_0970	569.235	-0.374435	0.186182	-2.01112	0.0443123	0.0933771
PSPTO_0971	337.6	-0.245448	0.154101	-1.59277	0.111211	0.194859
PSPTO_0972	173.376	0.0979666	0.175056	0.559629	0.575732	0.681313
PSPTO_0973	76.1589	-0.073361	0.237146	-0.309349	0.757056	0.826222
PSPTO_0974	246.989	1.33791	0.200054	6.68776	2.26612e-11	6.32959e-10
PSPTO_0975	4656.5	1.44451	0.204836	7.05202	1.76345e-12	6.61334e-11
PSPTO_0976	1842.5	-0.132695	0.127607	-1.03987	0.298398	0.424114
PSPTO_0977	1416.99	-0.819008	0.166013	-4.93339	8.0815e-07	7.92571e-06
PSPTO_0978	999.668	-0.574735	0.119893	-4.79375	1.63693e-06	1.47583e-05
PSPTO_0979	470.448	-0.260024	0.145712	-1.7845	0.0743417	0.14059
PSPTO_0980	578.981	0.107555	0.170877	0.629428	0.529069	0.642368
PSPTO_0981	3661.79	-0.314413	0.172204	-1.82582	0.0678769	0.130223
PSPTO_0982	872.155	-0.372842	0.245346	-1.51966	0.128597	0.21886
PSPTO_0983	5338.65	-0.531837	0.149002	-3.56934	0.000357885	0.00156502
PSPTO_0984	919.351	-0.412279	0.141008	-2.92381	0.00345778	0.0110502
PSPTO_0985	890.815	1.14519	0.228026	5.02217	5.10898e-07	5.26419e-06
PSPTO_0986	193.519	0.500658	0.245001	2.04349	0.0410036	0.0873742
PSPTO_r07	10116.1	0.407342	0.399724	1.01906	0.308176	0.43422
PSPTO_t15	1517.73	-0.715887	0.365702	-1.95757	0.050281	0.103244
PSPTO_t16	1049.73	-0.651634	0.340698	-1.91265	0.0557934	0.111352
PSPTO_r08	31097.2	0.292857	0.373089	0.784952	0.432482	0.559809
PSPTO_r09	757.009	-2.84504	0.876289	-3.24669	0.00116757	0.00435109
PSPTO_0987	92.8269	-0.553649	0.340653	-1.62526	0.104108	0.184857
PSPTO_0988	1392.44	-1.06865	0.157163	-6.79964	1.04882e-11	3.09647e-10
PSPTO_0989	282.695	-1.09792	0.211572	-5.18933	2.11054e-07	2.41484e-06
PSPTO_0990	591.923	-0.845041	0.18301	-4.61747	3.8845e-06	3.09565e-05
PSPTO_0991	314.909	-0.390655	0.14991	-2.60593	0.00916259	0.0252215
PSPTO_0992	473.418	0.411163	0.176776	2.3259	0.0200239	0.0481014
PSPTO_0993	1368.15	1.08621	0.18086	6.00579	1.90408e-09	3.58158e-08
PSPTO_0994	745.198	-0.122718	0.138919	-0.883376	0.377033	0.507161
PSPTO_0995	358.172	0.0216808	0.162627	0.133316	0.893944	0.925483
PSPTO_0996	247.614	0.218644	0.165867	1.31819	0.18744	0.2952
PSPTO_0997	157.572	0.368026	0.162737	2.26147	0.0237299	0.0554458
PSPTO_0998	686.479	-0.514959	0.25455	-2.02302	0.0430709	0.0912675
PSPTO_0999	655.703	-0.344014	0.207361	-1.65901	0.0971134	0.174504
PSPTO_1000	1283.12	0.0109896	0.121592	0.0903814	0.927984	0.94948
PSPTO_1001	2158.95	-0.0884317	0.125673	-0.703666	0.481641	0.601312
PSPTO_1003	185.57	0.231652	0.189532	1.22223	0.22162	0.335314
PSPTO_1004	383.396	0.636627	0.175325	3.63113	0.000282186	0.00127106
PSPTO_1005	1025.12	0.765119	0.220837	3.46463	0.000530964	0.00220664
PSPTO_1006	62.9061	0.796272	0.277422	2.87025	0.00410144	0.0127985
PSPTO_1007	513.662	0.330688	0.180031	1.83684	0.0662333	0.127758
PSPTO_1008	1444.94	1.03657	0.248985	4.1632	3.13813e-05	0.000193309
PSPTO_1009	81.5978	0.295724	0.211912	1.3955	0.162864	0.264387
PSPTO_1010	185.559	-0.0050456	0.196262	-0.0257085	0.97949	0.985196
PSPTO_1011	29.1493	-0.174604	0.289578	-0.602958	0.546537	0.657969
PSPTO_1012	27.1851	-0.110895	0.31004	-0.35768	0.720583	0.799121
PSPTO_1013	32.9894	0.365868	0.280996	1.30204	0.192903	0.302383
PSPTO_1014	353.46	-0.108572	0.144119	-0.753346	0.451242	0.577273
PSPTO_1015	587.262	0.282656	0.144095	1.96159	0.04981	0.102684
PSPTO_1016	867.424	0.317503	0.161255	1.96895	0.0489587	0.101222
PSPTO_1017	32.8997	-0.320267	0.291654	-1.09811	0.272159	0.394395
PSPTO_1019	50.8347	-0.206587	0.24685	-0.836893	0.402653	0.533661
PSPTO_1020	1592.48	-0.422716	0.174414	-2.42363	0.0153661	0.0387246
PSPTO_1022	10197.5	-0.921513	0.356485	-2.585	0.009738	0.0265924
PSPTO_1023	30.7784	0.0822195	0.291719	0.281845	0.778062	0.840455
PSPTO_1024	59.728	0.146295	0.26039	0.561829	0.574233	0.680309
PSPTO_1025	501.782	-0.494262	0.151894	-3.254	0.00113792	0.00427415
PSPTO_1026	307.999	0.359699	0.173444	2.07385	0.0380928	0.0822482
PSPTO_1027	264.912	0.15	0.150871	0.994225	0.320114	0.44706
PSPTO_1028	173.876	-0.27458	0.168912	-1.62558	0.104038	0.184792
PSPTO_1029	68.1537	-0.754339	0.282771	-2.66767	0.0076379	0.0217061
PSPTO_1030	274.698	-0.297928	0.169303	-1.75974	0.0784526	0.146709
PSPTO_1031	65.9738	-0.463641	0.225526	-2.05582	0.0398003	0.0854598
PSPTO_1032	83.4181	-0.660324	0.206826	-3.19265	0.00140975	0.00513016
PSPTO_1033	175.909	-0.388777	0.189137	-2.05553	0.0398277	0.0854758
PSPTO_1034	120.852	0.0781603	0.188621	0.414377	0.678598	0.766129
PSPTO_1035	217.079	0.0597345	0.223146	0.267693	0.788936	0.849289
PSPTO_1036	47.3224	0.100606	0.331607	0.303388	0.761594	0.82911
PSPTO_1037	193.974	0.192308	0.282731	0.680179	0.496391	0.614723
PSPTO_1038	590.443	0.145774	0.248161	0.587416	0.556924	0.667111
PSPTO_1039	2304.06	1.0459	0.22503	4.64784	3.35431e-06	2.71876e-05
PSPTO_1040	1057.22	1.2339	0.25268	4.88325	1.04351e-06	9.95964e-06
PSPTO_1041	1433.11	0.0319986	0.130499	0.245202	0.8063	0.862144
PSPTO_1042	444.962	0.366957	0.225204	1.62944	0.10322	0.183682
PSPTO_1043	713.582	0.690406	0.301439	2.29037	0.022	0.0521232
PSPTO_1044	92.4245	0.336905	0.202965	1.65992	0.0969303	0.17423
PSPTO_1045	303.928	-0.170752	0.192791	-0.885683	0.375788	0.505714
PSPTO_1046	220.142	-0.0308191	0.230397	-0.133766	0.893588	0.925421
PSPTO_1047	58.3845	0.537024	0.285692	1.87973	0.0601443	0.118051
PSPTO_1048	38.0692	0.192534	0.269645	0.714028	0.47521	0.596814
PSPTO_1049	169.633	0.130223	0.183106	0.711191	0.476966	0.598129
PSPTO_1050	34.6669	0.272437	0.273833	0.994901	0.319785	0.44671
PSPTO_1051	122.565	0.80138	0.255229	3.13985	0.00169035	0.00596982
PSPTO_1052	180.267	0.632256	0.194674	3.24777	0.00116315	0.00435109
PSPTO_1053	212.719	0.755346	0.170913	4.41947	9.89427e-06	6.95161e-05
PSPTO_1054	110.128	0.689319	0.19544	3.52701	0.000420276	0.00178845
PSPTO_1055	77.113	1.32213	0.227301	5.81664	6.00413e-09	1.01518e-07
PSPTO_1056	391.774	0.275275	0.162773	1.69116	0.0908056	0.165254
PSPTO_1057	625.645	-0.0676765	0.141806	-0.477247	0.633186	0.728868
PSPTO_1058	698.612	0.235064	0.187742	1.25206	0.210548	0.322501
PSPTO_1059	1032.44	1.03412	0.312597	3.30815	0.000939133	0.0036283
PSPTO_1060	64.8608	0.896474	0.255486	3.5089	0.000449968	0.00190438
PSPTO_1061	681.851	0.560305	0.314373	1.78229	0.0747014	0.14099
PSPTO_1062	2340.78	0.970482	0.393358	2.46717	0.0136184	0.0349854
PSPTO_t17	330.891	-0.119327	0.260851	-0.457454	0.647344	0.7386
PSPTO_1065	503.177	0.0214202	0.203902	0.105052	0.916335	0.942468
PSPTO_1066	3507.61	0.992506	0.228358	4.34627	1.3847e-05	9.41527e-05
PSPTO_1067	2341.13	-0.381573	0.183141	-2.0835	0.0372058	0.0807614
PSPTO_1068	675.067	-0.131866	0.183641	-0.718065	0.472717	0.594864
PSPTO_1069	426.853	-0.881445	0.172787	-5.10133	3.37276e-07	3.62603e-06
PSPTO_1070	1968.05	-0.743944	0.156472	-4.75448	1.98959e-06	1.7448e-05
PSPTO_1071	1323.73	-0.601927	0.154306	-3.90087	9.5847e-05	0.000500125
PSPTO_1072	1528.8	-0.686033	0.172679	-3.97288	7.10076e-05	0.000389401
PSPTO_1073	1767.09	-0.613836	0.20318	-3.02115	0.00251817	0.00847522
PSPTO_1074	9157.83	-0.580055	0.203654	-2.84823	0.00439626	0.0135845
PSPTO_1075	1518.75	-0.527646	0.167423	-3.15157	0.00162393	0.00577601
PSPTO_1076	612.687	-0.516302	0.159835	-3.23021	0.00123698	0.00457384
PSPTO_1077	496.422	-0.545901	0.163841	-3.3319	0.000862554	0.00338487
PSPTO_1078	519.29	-0.111814	0.13558	-0.824709	0.409537	0.539547
PSPTO_1079	2474.89	-0.103622	0.159067	-0.651433	0.514767	0.630376
PSPTO_1080	1398.2	-0.107556	0.151838	-0.708356	0.478724	0.599246
PSPTO_1081	1835.28	-0.269664	0.19057	-1.41504	0.157057	0.257307
PSPTO_1082	269.97	0.37436	0.169634	2.20687	0.0273229	0.0624241
PSPTO_1083	447.589	0.391012	0.195561	1.99943	0.0455615	0.0954095
PSPTO_1084	465.971	0.575055	0.174986	3.28629	0.00101517	0.00388219
PSPTO_1085	605.878	0.833955	0.151335	5.51066	3.57495e-08	4.89665e-07
PSPTO_1086	1006.94	-0.443412	0.140682	-3.15188	0.00162224	0.00577601
PSPTO_1087	880.668	-0.294807	0.121379	-2.42882	0.0151482	0.038328
PSPTO_1088	913.819	-0.393097	0.138548	-2.83726	0.00455025	0.0139996
PSPTO_1089	1853.53	-0.20676	0.153059	-1.35086	0.176741	0.281856
PSPTO_1090	1554.75	1.11497	0.14801	7.53308	4.9556e-14	2.54388e-12
PSPTO_1091	508.302	0.764203	0.225572	3.38785	0.000704421	0.0028286
PSPTO_1092	20.911	-0.128638	0.439021	-0.293012	0.769513	0.834701
PSPTO_1093	255.436	0.170391	0.200765	0.848709	0.396043	0.526886
PSPTO_1094	158.731	-0.241891	0.250348	-0.966221	0.333933	0.461945
PSPTO_1095	216.902	0.141504	0.153902	0.919441	0.357865	0.487827
PSPTO_1096	239.202	0.0571472	0.174302	0.327864	0.743015	0.815899
PSPTO_1097	177.859	0.0981894	0.302	0.32513	0.745082	0.817382
PSPTO_1098	1500.65	-0.418126	0.17154	-2.43748	0.0147902	0.0375554
PSPTO_1099	48.4301	-0.322641	0.238155	-1.35476	0.175496	0.28034
PSPTO_1100	1571.37	0.312209	0.206438	1.51236	0.130442	0.221537
PSPTO_1101	1858.28	-0.761005	0.273651	-2.78093	0.00542028	0.0162466
PSPTO_1102	1019.05	-1.14036	0.150755	-7.56437	3.89758e-14	2.05633e-12
PSPTO_1103	9155.68	-1.65746	0.246466	-6.7249	1.75709e-11	4.98105e-10
PSPTO_1104	7434.01	-0.679929	0.151265	-4.49496	6.95832e-06	5.20321e-05
PSPTO_t18	3062.01	-0.251098	0.199363	-1.2595	0.207849	0.319139
PSPTO_1105	13562.2	-0.337931	0.177404	-1.90486	0.056798	0.112883
PSPTO_1106	464.691	-0.107741	0.167625	-0.642751	0.520385	0.635073
PSPTO_1107	1295.23	0.0231992	0.164064	0.141404	0.887551	0.92101
PSPTO_1108	1470.45	-0.6097	0.183121	-3.32949	0.000870058	0.00340728
PSPTO_1109	1115.97	-0.695307	0.133815	-5.19603	2.03587e-07	2.34226e-06
PSPTO_1110	1120.36	-0.0679512	0.172829	-0.393171	0.694193	0.778949
PSPTO_1111	555.848	-0.153989	0.142078	-1.08384	0.278438	0.400889
PSPTO_1112	472.087	-0.103069	0.163615	-0.629947	0.528729	0.642229
PSPTO_5636	1681.48	0.654362	0.212805	3.07494	0.00210542	0.00724439
PSPTO_1114	170.937	0.0533874	0.232033	0.230086	0.818025	0.869772
PSPTO_1115	206.028	0.132208	0.231654	0.570716	0.568192	0.675462
PSPTO_1116	465.736	0.355878	0.1827	1.94789	0.0514284	0.105032
PSPTO_1117	206.983	0.554627	0.19389	2.86052	0.00422949	0.0131262
PSPTO_1118	639.034	0.537027	0.183303	2.92973	0.00339259	0.0108784
PSPTO_1119	464.121	0.725324	0.224749	3.22726	0.00124982	0.00461535
PSPTO_1120	176.345	0.610272	0.224305	2.72072	0.00651398	0.0189564
PSPTO_1121	837.885	0.367336	0.181541	2.02343	0.0430287	0.0912118
PSPTO_1122	580.712	0.449109	0.164094	2.7369	0.00620209	0.0182162
PSPTO_1123	851.922	0.264387	0.170468	1.55095	0.120914	0.20844
PSPTO_1124	64.7856	-0.00830368	0.314048	-0.0264408	0.978906	0.984956
PSPTO_1125	267.929	0.0189284	0.178254	0.106188	0.915433	0.941995
PSPTO_1126	1707.85	0.188122	0.157545	1.19409	0.232443	0.348285
PSPTO_1127	996.369	0.202217	0.129187	1.5653	0.117512	0.203583
PSPTO_1128	1053.97	0.161148	0.136319	1.18214	0.237151	0.353555
PSPTO_1129	825.093	-0.145218	0.128397	-1.13101	0.258051	0.379
PSPTO_1130	632.194	-0.192098	0.136318	-1.40919	0.158778	0.259455
PSPTO_1131	560.867	-0.754303	0.153382	-4.91779	8.75259e-07	8.53977e-06
PSPTO_1132	438.06	-0.143674	0.143582	-1.00064	0.317001	0.443692
PSPTO_5634	1224.73	-0.720933	0.197703	-3.64655	0.000265785	0.00120769
PSPTO_1133	568.376	-0.360217	0.150872	-2.38756	0.0169604	0.0420908
PSPTO_1134	788.812	0.453866	0.150922	3.00728	0.00263598	0.00880336
PSPTO_1135	635.568	0.448003	0.155569	2.87978	0.00397955	0.0124727
PSPTO_1136	2798.82	0.0637419	0.170193	0.374527	0.708012	0.789637
PSPTO_1137	16.4175	0.436691	0.366488	1.19156	0.233435	0.34957
PSPTO_1138	1240.35	0.105853	0.184999	0.572179	0.567201	0.67472
PSPTO_1139	68.6629	0.469717	0.293362	1.60115	0.109344	0.192415
PSPTO_1140	1010.54	-0.108064	0.140856	-0.767195	0.442966	0.569572
PSPTO_1141	212.987	0.301361	0.171154	1.76076	0.0782783	0.14652
PSPTO_1142	193.913	0.30928	0.180153	1.71676	0.0860234	0.158372
PSPTO_1143	228.64	-0.301702	0.160718	-1.87722	0.0604884	0.118547
PSPTO_1144	1087.48	0.0570378	0.147634	0.386346	0.69924	0.782303
PSPTO_1145	476.69	0.079022	0.206889	0.381954	0.702495	0.784713
PSPTO_1146	229.773	-0.723004	0.182635	-3.95874	7.53454e-05	0.000407709
PSPTO_1147	279.15	-0.280081	0.183691	-1.52474	0.127324	0.217085
PSPTO_1148	1043.86	-0.0901247	0.221158	-0.407512	0.683632	0.77059
PSPTO_1149	1015.73	0.513047	0.290386	1.76678	0.0772652	0.144869
PSPTO_1150	789.852	0.860613	0.282337	3.04817	0.00230239	0.00784631
PSPTO_1151	1317.12	0.234526	0.149757	1.56604	0.117338	0.203344
PSPTO_1152	183.838	0.767969	0.18684	4.1103	3.95144e-05	0.000234779
PSPTO_1153	83.2921	0.979012	0.289959	3.37638	0.000734452	0.00293884
PSPTO_1154	139.772	1.2769	0.284902	4.4819	7.39819e-06	5.45341e-05
PSPTO_1155	163.675	1.67688	0.321846	5.21019	1.88651e-07	2.18927e-06
PSPTO_1156	131.441	1.03859	0.243081	4.27261	1.93201e-05	0.000126101
PSPTO_1157	215.333	1.17112	0.2948	3.97259	7.10965e-05	0.000389401
PSPTO_1158	209.843	-0.238223	0.182305	-1.30673	0.191306	0.300292
PSPTO_1159	472.819	1.08228	0.289042	3.74436	0.000180856	0.000869636
PSPTO_1160	304.774	0.880657	0.237825	3.70296	0.000213098	0.00100019
PSPTO_1161	25.8829	0.624331	0.32906	1.89731	0.0577866	0.114463
PSPTO_1164	3283.19	-0.10838	0.144572	-0.749661	0.453459	0.579322
PSPTO_1165	862.733	-0.0629902	0.181039	-0.347938	0.727887	0.80409
PSPTO_1166	523.29	-0.490953	0.250662	-1.95863	0.0501567	0.103143
PSPTO_1167	110.39	-0.873609	0.351883	-2.48267	0.0130403	0.0338358
PSPTO_1168	323.701	-0.188035	0.154442	-1.21751	0.223409	0.337526
PSPTO_1169	852.988	-0.0484847	0.140706	-0.344583	0.730408	0.806251
PSPTO_1170	121.082	0.126309	0.268102	0.471125	0.637552	0.731686
PSPTO_1171	3806.02	-0.549775	0.229877	-2.39161	0.0167748	0.0417211
PSPTO_1172	523.771	-0.425696	0.180226	-2.36201	0.0181762	0.0444735
PSPTO_1173	475.161	0.599561	0.306722	1.95474	0.0506139	0.103674
PSPTO_1174	113.736	0.414467	0.279259	1.48417	0.137764	0.231695
PSPTO_1175	129.416	-0.579857	0.311897	-1.85913	0.0630092	0.122535
PSPTO_1176	100.264	0.509332	0.314982	1.61702	0.105874	0.187328
PSPTO_1177	390.597	-0.137774	0.173218	-0.795375	0.426395	0.554259
PSPTO_1178	3697.57	1.00956	0.208433	4.84359	1.27515e-06	1.19932e-05
PSPTO_1179	1033.7	-0.0267173	0.142417	-0.187599	0.851191	0.894917
PSPTO_1180	833.617	-0.16227	0.191147	-0.848925	0.395923	0.52685
PSPTO_1181	660.53	0.180927	0.240547	0.752148	0.451962	0.578007
PSPTO_1182	955.885	0.0784155	0.187465	0.418295	0.675732	0.763801
PSPTO_1183	1503.18	-0.0544673	0.189474	-0.287466	0.773755	0.837708
PSPTO_1184	558.148	0.871175	0.255883	3.40458	0.000662666	0.00267982
PSPTO_1185	1243.4	0.491813	0.134428	3.65856	0.000253639	0.00115619
PSPTO_1186	395.229	-0.83325	0.207077	-4.02386	5.72516e-05	0.000323631
PSPTO_1187	597.025	0.092288	0.172551	0.534844	0.592757	0.695251
PSPTO_1188	521.28	-0.48203	0.253835	-1.89899	0.057566	0.11413
PSPTO_1189	1495.84	-0.441	0.173065	-2.54818	0.0108288	0.028914
PSPTO_1190	47.0558	-0.320423	0.249098	-1.28633	0.198326	0.308508
PSPTO_1191	887.889	0.763293	0.121547	6.27981	3.38991e-10	7.4578e-09
PSPTO_1192	139.863	0.330026	0.236648	1.39458	0.163141	0.264762
PSPTO_1193	411.786	-0.0953541	0.219189	-0.435031	0.66354	0.752857
PSPTO_1194	748.91	-0.0783614	0.181332	-0.432143	0.665638	0.754186
PSPTO_1195	4868.93	-0.139675	0.227739	-0.613312	0.53967	0.652182
PSPTO_1196	568.636	0.250736	0.271702	0.922835	0.356093	0.485876
PSPTO_1197	1165.49	0.13252	0.251919	0.526041	0.59886	0.699967
PSPTO_1198	310.793	0.0650319	0.352956	0.18425	0.853818	0.896619
PSPTO_1199	23.7235	0.0120105	0.35843	0.0335087	0.973269	0.98015
PSPTO_1200	252.87	0.105559	0.246807	0.427697	0.668872	0.757249
PSPTO_1201	225.31	-0.209001	0.232086	-0.900534	0.367836	0.498556
PSPTO_1202	2826.76	1.60158	0.205636	7.78844	6.78439e-15	4.02682e-13
PSPTO_1203	410.548	0.441959	0.168737	2.61921	0.00881339	0.0244136
PSPTO_1204	380.995	0.336442	0.19776	1.70127	0.0888932	0.162448
PSPTO_1205	27689.2	-0.300981	0.206234	-1.45942	0.144451	0.240315
PSPTO_1206	164.162	0.447047	0.19209	2.32728	0.0199504	0.0479652
PSPTO_1207	528.751	0.436747	0.239064	1.8269	0.0677143	0.129999
PSPTO_1208	262.586	0.212873	0.239861	0.887482	0.37482	0.505138
PSPTO_1209	190.602	0.286613	0.213803	1.34055	0.180067	0.285959
PSPTO_1210	108.45	-0.242929	0.21997	-1.10437	0.269431	0.391537
PSPTO_1211	184.44	-0.140256	0.218883	-0.64078	0.521666	0.635917
PSPTO_1212	66.6639	0.104312	0.220251	0.473604	0.635782	0.73097
PSPTO_1213	351.174	0.279068	0.196792	1.41809	0.156166	0.256067
PSPTO_1214	123.574	0.118175	0.227611	0.519198	0.603623	0.703967
[truncated: 4,487 more rows]
